# Supplementary material for: Crystal structure of 3-(benzo[d]thia­zol-2-yl)-6-methyl-2H-chromen-2-one
Source: Acta Crystallogr E Crystallogr Commun. 2023 Apr 25;79(Pt 5):504–7. doi: 10.1107/S205698902300347X (PMC10162075; doi:10.1107/S205698902300347X)
Supplement: Supplementary file 1 [file e-79-00504-sup1.cif]

##############################################################################
#                                                                            #
# This CIF contains the data in a paper accepted for publication in          #
# Acta Crystallographica Section E. It conforms to the requirements of       #
# Notes for Authors for Acta Crystallographica Section E, and has been       #
# peer reviewed under the auspices of the IUCr Commission on Journals.       #
#                                                                            #
# Full details of the Crystallographic Information File format               #
# are given in the paper "The Crystallographic Information File (CIF):       #
# a New Standard Archive File for Crystallography" by S. R. Hall, F. H.      #
# Allen and I. D. Brown [Acta Cryst. (1991), A47, 655-685].                  #
#                                                                            #
# The current version of the core CIF dictionary is obtainable from          #
# ftp://ftp.iucr.org/pub/cif_core.dic.                                       #
#                                                                            #
# Software is freely available for graphical display of the structure(s)     #
# in this CIF. For information consult the CIF software page                 #
# http://www.iucr.org/resources/cif/software.                                #
#                                                                            #
# This file may be used for bona fide research purposes within the           #
# scientific community so long as proper attribution is given to the journal # 
# article from which it was obtained.                                        #
#                                                                            #
##############################################################################
data_I
_audit_creation_method     'SHELXL-2018/3'
_chemical_name_systematic
;
3-(Benzo[<i>d</i>]thiazol-2-yl)-6-methyl-2<i>H</i>-chromen-2-one
;
_chemical_name_common     ?
_chemical_formula_moiety     'C17 H11 N O2 S'
_chemical_formula_sum     'C17 H11 N O2 S'
_chemical_formula_iupac     'C17 H11 N O2 S'
_chemical_formula_weight     293.33
_chemical_melting_point     ?
_space_group_crystal_system     triclinic
_space_group_name_H-M_alt     'P -1'
_space_group_name_Hall     '-P 1'
loop_
    _space_group_symop_operation_xyz
    'x, y, z'
    '-x, -y, -z'
_cell_length_a     7.1592(2)
_cell_length_b     9.0048(2)
_cell_length_c     10.8678(3)
_cell_angle_alpha     82.779(2)
_cell_angle_beta     76.016(2)
_cell_angle_gamma     75.078(2)
_cell_volume     655.42(3)
_cell_formula_units_Z     2
_cell_measurement_reflns_used     15669
_cell_measurement_theta_min     5.0670
_cell_measurement_theta_max     76.8970
_cell_measurement_temperature     100(2)
_exptl_crystal_description     lath
_exptl_crystal_colour     yellow
_exptl_crystal_size_max     0.2
_exptl_crystal_size_mid     0.08
_exptl_crystal_size_min     0.03
_exptl_crystal_density_diffrn     1.486
_exptl_crystal_density_meas     ?
_exptl_crystal_density_method     ?
_exptl_crystal_F_000     304
_exptl_absorpt_coefficient_mu     2.223
_exptl_absorpt_correction_type     multi-scan
_exptl_absorpt_process_details
;
(CrysAlis PRO; Rigaku OD, 2022)
;
_exptl_absorpt_correction_T_min     0.39138
_exptl_absorpt_correction_T_max     1.00000
_diffrn_ambient_temperature     100.01(10)
_diffrn_source     'micro-focus sealed X-ray tube'
_diffrn_radiation_type     'Cu K\a'
_diffrn_radiation_wavelength     1.54184
_diffrn_radiation_monochromator     mirror
_diffrn_measurement_device_type     'Rigaku XtaLAB Synergy'
_diffrn_measurement_device     'four-circle diffractometer'
_diffrn_measurement_method     '\w scans'
_diffrn_detector     'Hybrid Pixel Array Detector'
_diffrn_detector_area_resol_mean     10.0000
_diffrn_reflns_number     4408
_diffrn_reflns_av_R_equivalents     .
_diffrn_reflns_av_unetI/netI     0.0066
_diffrn_reflns_theta_min     4.202
_diffrn_reflns_theta_max     77.645
_diffrn_reflns_theta_full     77.000
_diffrn_measured_fraction_theta_max     0.968
_diffrn_measured_fraction_theta_full     0.972
_diffrn_reflns_limit_h_min     -9
_diffrn_reflns_limit_h_max     9
_diffrn_reflns_limit_k_min     -11
_diffrn_reflns_limit_k_max     11
_diffrn_reflns_limit_l_min     -13
_diffrn_reflns_limit_l_max     13
_diffrn_radiation_probe     x-ray
_refine_special_details     ?
_reflns_number_total     4408
_reflns_number_gt     4313
_reflns_threshold_expression     'I > 2\s(I)'
_refine_ls_structure_factor_coef     Fsqd
_refine_ls_matrix_type     full
_refine_ls_R_factor_all     0.0357
_refine_ls_R_factor_gt     0.0353
_refine_ls_wR_factor_gt     0.1017
_refine_ls_wR_factor_ref     0.1023
_refine_ls_goodness_of_fit_ref     1.065
_refine_ls_restrained_S_all     1.065
_refine_ls_number_reflns     4408
_refine_ls_number_parameters     192
_refine_ls_number_restraints     0
_refine_ls_hydrogen_treatment     constr
_refine_ls_weighting_scheme     calc
_refine_ls_weighting_details
              'w=1/[\s^2^(Fo^2^)+(0.0690P)^2^+0.1477P] where P=(Fo^2^+2Fc^2^)/3'
_atom_sites_solution_hydrogens     geom
_atom_sites_solution_primary     dual
_atom_sites_solution_secondary     ?
_refine_ls_shift/su_max     0.001
_refine_ls_shift/su_mean     0.000
_refine_diff_density_max     0.362
_refine_diff_density_min     -0.277
_refine_ls_extinction_method     none
_refine_ls_extinction_coef     .
loop_
    _atom_type_symbol
    _atom_type_description
    _atom_type_scat_dispersion_real
    _atom_type_scat_dispersion_imag
    _atom_type_scat_source
    'C' 'C' 0.0181 0.0091
                         'International Tables Vol C Tables 4.2.6.8 and 6.1.1.4'
    'H' 'H' 0.0000 0.0000
                         'International Tables Vol C Tables 4.2.6.8 and 6.1.1.4'
    'N' 'N' 0.0311 0.0180
                         'International Tables Vol C Tables 4.2.6.8 and 6.1.1.4'
    'O' 'O' 0.0492 0.0322
                         'International Tables Vol C Tables 4.2.6.8 and 6.1.1.4'
    'S' 'S' 0.3331 0.5567
                         'International Tables Vol C Tables 4.2.6.8 and 6.1.1.4'
_computing_data_collection
;
CrysAlis PRO (Rigaku OD, 2022)
;
_computing_cell_refinement
;
CrysAlis PRO (Rigaku OD, 2022)
;
_computing_data_reduction
;
CrysAlis PRO (Rigaku OD, 2022)
;
_computing_structure_solution
;
SHELXT (Sheldrick, 2015a)
;
_computing_structure_refinement
;
SHELXL2018 (Sheldrick, 2015b)
;
_computing_molecular_graphics
;
XP (Siemens, 1994)
;
_computing_publication_material
;
SHELXL2018 (Sheldrick, 2015b)
;
loop_
    _atom_site_type_symbol
    _atom_site_label
    _atom_site_fract_x
    _atom_site_fract_y
    _atom_site_fract_z
    _atom_site_U_iso_or_equiv
    _atom_site_adp_type
    _atom_site_calc_flag
    _atom_site_occupancy
    _atom_site_disorder_assembly
    _atom_site_disorder_group
    O O1 0.51103(16) 0.48246(12) 0.81168(9) 0.0190(2) Uani d 1 . .
    O O2 0.6896(2) 0.26471(13) 0.73105(10) 0.0284(3) Uani d 1 . .
    C C2 0.6325(2) 0.40210(18) 0.71141(13) 0.0193(3) Uani d 1 . .
    C C3 0.6808(2) 0.48993(17) 0.58998(12) 0.0165(3) Uani d 1 . .
    C C4 0.6030(2) 0.64361(17) 0.57955(12) 0.0167(3) Uani d 1 . .
    H H4 0.632732 0.699040 0.499800 0.020 Uiso calc 1 . .
    C C4A 0.4771(2) 0.72457(17) 0.68581(13) 0.0163(3) Uani d 1 . .
    C C5 0.3967(2) 0.88415(17) 0.68151(13) 0.0180(3) Uani d 1 . .
    H H5 0.421660 0.943350 0.603163 0.022 Uiso calc 1 . .
    C C6 0.2821(2) 0.95747(18) 0.78852(13) 0.0186(3) Uani d 1 . .
    C C7 0.2475(2) 0.86682(17) 0.90335(13) 0.0179(3) Uani d 1 . .
    H H7 0.169855 0.915469 0.977831 0.022 Uiso calc 1 . .
    C C8A 0.4369(2) 0.63944(17) 0.80150(13) 0.0163(3) Uani d 1 . .
    C C8 0.3231(2) 0.70939(17) 0.91095(13) 0.0185(3) Uani d 1 . .
    H H8 0.297826 0.650194 0.989268 0.022 Uiso calc 1 . .
    C C9 0.1992(3) 1.12900(19) 0.78301(15) 0.0253(3) Uani d 1 . .
    H H9A 0.109385 1.158236 0.864314 0.038 Uiso calc 1 . .
    H H9B 0.126469 1.159123 0.714667 0.038 Uiso calc 1 . .
    H H9C 0.307944 1.181373 0.766476 0.038 Uiso calc 1 . .
    S S11 0.92276(5) 0.21156(4) 0.48745(3) 0.01826(13) Uani d 1 . .
    C C12 0.8130(2) 0.40930(16) 0.48039(13) 0.0163(3) Uani d 1 . .
    N N13 0.85618(18) 0.48415(14) 0.37018(11) 0.0170(3) Uani d 1 . .
    C C13A 0.9840(2) 0.38535(17) 0.28225(13) 0.0167(3) Uani d 1 . .
    C C14 1.0636(2) 0.42978(18) 0.15610(13) 0.0189(3) Uani d 1 . .
    H H14 1.029684 0.533983 0.123985 0.023 Uiso calc 1 . .
    C C15 1.1927(2) 0.31842(18) 0.07949(13) 0.0200(3) Uani d 1 . .
    H H15 1.249720 0.347072 -0.005730 0.024 Uiso calc 1 . .
    C C16 1.2408(2) 0.16354(18) 0.12571(14) 0.0205(3) Uani d 1 . .
    H H16 1.327948 0.089102 0.070564 0.025 Uiso calc 1 . .
    C C17A 1.0364(2) 0.23021(17) 0.32803(13) 0.0177(3) Uani d 1 . .
    C C17 1.1641(2) 0.11734(18) 0.24965(14) 0.0198(3) Uani d 1 . .
    H H17 1.196910 0.012568 0.280584 0.024 Uiso calc 1 . .
loop_
    _atom_site_aniso_label
    _atom_site_aniso_U_11
    _atom_site_aniso_U_22
    _atom_site_aniso_U_33
    _atom_site_aniso_U_12
    _atom_site_aniso_U_13
    _atom_site_aniso_U_23
    O1 0.0238(6) 0.0148(5) 0.0158(5) -0.0030(4) -0.0012(4) -0.0006(4)
    O2 0.0399(7) 0.0162(6) 0.0212(5) -0.0006(5) 0.0006(5) 0.0007(4)
    C2 0.0228(7) 0.0171(7) 0.0174(6) -0.0044(6) -0.0029(5) -0.0018(5)
    C3 0.0178(7) 0.0169(7) 0.0151(6) -0.0046(5) -0.0036(5) -0.0016(5)
    C4 0.0188(7) 0.0177(7) 0.0141(6) -0.0050(6) -0.0036(5) -0.0008(5)
    C4A 0.0165(7) 0.0178(7) 0.0153(6) -0.0044(6) -0.0037(5) -0.0021(5)
    C5 0.0196(7) 0.0173(7) 0.0163(6) -0.0043(6) -0.0034(5) 0.0009(5)
    C6 0.0179(7) 0.0181(7) 0.0198(6) -0.0034(6) -0.0046(5) -0.0024(5)
    C7 0.0157(7) 0.0205(7) 0.0167(6) -0.0029(5) -0.0017(5) -0.0041(5)
    C8A 0.0170(7) 0.0149(7) 0.0174(6) -0.0047(5) -0.0039(5) -0.0004(5)
    C8 0.0198(7) 0.0197(7) 0.0158(6) -0.0060(6) -0.0024(5) 0.0002(5)
    C9 0.0317(8) 0.0180(8) 0.0217(7) -0.0002(6) -0.0027(6) -0.0034(5)
    S11 0.0232(2) 0.01407(19) 0.01565(19) -0.00208(14) -0.00330(13) -0.00092(13)
    C12 0.0172(6) 0.0160(7) 0.0162(6) -0.0040(5) -0.0046(5) -0.0011(5)
    N13 0.0174(6) 0.0172(6) 0.0160(5) -0.0038(5) -0.0031(4) -0.0018(4)
    C13A 0.0157(7) 0.0168(7) 0.0180(6) -0.0038(5) -0.0037(5) -0.0027(5)
    C14 0.0190(7) 0.0190(7) 0.0184(6) -0.0047(6) -0.0038(5) -0.0003(5)
    C15 0.0186(7) 0.0240(8) 0.0175(6) -0.0067(6) -0.0017(5) -0.0028(5)
    C16 0.0185(7) 0.0227(8) 0.0211(7) -0.0041(6) -0.0036(5) -0.0076(6)
    C17A 0.0186(7) 0.0171(7) 0.0186(6) -0.0052(6) -0.0051(5) -0.0016(5)
    C17 0.0206(7) 0.0176(7) 0.0216(7) -0.0036(6) -0.0054(5) -0.0039(5)
_geom_special_details
;
 All esds (except the esd in the dihedral angle between two l.s. planes)
 are estimated using the full covariance matrix.  The cell esds are taken
 into account individually in the estimation of esds in distances, angles
 and torsion angles; correlations between esds in cell parameters are only
 used when they are defined by crystal symmetry.  An approximate (isotropic)
 treatment of cell esds is used for estimating esds involving l.s. planes.
;
loop_
    _geom_bond_atom_site_label_1
    _geom_bond_atom_site_label_2
    _geom_bond_site_symmetry_2
    _geom_bond_distance
    _geom_bond_publ_flag
    O1 C2 . 1.3723(17) y
    O1 C8A . 1.3765(18) y
    O2 C2 . 1.2077(19) y
    C2 C3 . 1.4645(19) ?
    C3 C4 . 1.354(2) ?
    C3 C12 . 1.4698(19) y
    C4 C4A . 1.4310(19) ?
    C4A C8A . 1.3956(19) ?
    C4A C5 . 1.403(2) ?
    C5 C6 . 1.384(2) ?
    C6 C7 . 1.4083(19) ?
    C6 C9 . 1.504(2) ?
    C7 C8 . 1.381(2) ?
    C8A C8 . 1.3897(19) ?
    S11 C17A . 1.7343(14) y
    S11 C12 . 1.7515(15) y
    C12 N13 . 1.3076(18) y
    N13 C13A . 1.3836(18) y
    C13A C14 . 1.4022(19) ?
    C13A C17A . 1.409(2) ?
    C14 C15 . 1.383(2) ?
    C15 C16 . 1.406(2) ?
    C16 C17 . 1.381(2) ?
    C17A C17 . 1.399(2) ?
    C4 H4 . 0.9500 ?
    C5 H5 . 0.9500 ?
    C7 H7 . 0.9500 ?
    C8 H8 . 0.9500 ?
    C9 H9A . 0.9800 ?
    C9 H9B . 0.9800 ?
    C9 H9C . 0.9800 ?
    C14 H14 . 0.9500 ?
    C15 H15 . 0.9500 ?
    C16 H16 . 0.9500 ?
    C17 H17 . 0.9500 ?
loop_
    _geom_angle_atom_site_label_1
    _geom_angle_atom_site_label_2
    _geom_angle_atom_site_label_3
    _geom_angle_site_symmetry_1
    _geom_angle_site_symmetry_3
    _geom_angle
    _geom_angle_publ_flag
    C2 O1 C8A . . 122.52(11) y
    O2 C2 O1 . . 116.99(12) y
    O2 C2 C3 . . 125.69(14) y
    O1 C2 C3 . . 117.32(13) y
    C4 C3 C2 . . 119.91(13) ?
    C4 C3 C12 . . 120.78(12) ?
    C2 C3 C12 . . 119.31(13) ?
    C3 C4 C4A . . 121.57(12) ?
    C8A C4A C5 . . 118.28(13) ?
    C8A C4A C4 . . 117.62(13) ?
    C5 C4A C4 . . 124.07(12) ?
    C6 C5 C4A . . 121.65(13) ?
    C5 C6 C7 . . 117.94(14) ?
    C5 C6 C9 . . 121.11(13) ?
    C7 C6 C9 . . 120.94(13) ?
    C8 C7 C6 . . 122.00(13) ?
    O1 C8A C8 . . 117.40(12) ?
    O1 C8A C4A . . 121.01(13) ?
    C8 C8A C4A . . 121.59(14) ?
    C7 C8 C8A . . 118.53(13) ?
    C17A S11 C12 . . 88.94(7) y
    N13 C12 C3 . . 120.72(13) y
    N13 C12 S11 . . 115.94(11) y
    C3 C12 S11 . . 123.35(10) y
    C12 N13 C13A . . 110.47(12) ?
    N13 C13A C14 . . 124.90(13) y
    N13 C13A C17A . . 115.23(12) y
    C14 C13A C17A . . 119.86(13) ?
    C15 C14 C13A . . 118.48(14) ?
    C14 C15 C16 . . 121.07(13) ?
    C17 C16 C15 . . 121.37(14) ?
    C17 C17A C13A . . 121.53(13) ?
    C17 C17A S11 . . 129.05(12) y
    C13A C17A S11 . . 109.42(11) y
    C16 C17 C17A . . 117.68(14) ?
    C3 C4 H4 . . 119.2 ?
    C4A C4 H4 . . 119.2 ?
    C6 C5 H5 . . 119.2 ?
    C4A C5 H5 . . 119.2 ?
    C8 C7 H7 . . 119.0 ?
    C6 C7 H7 . . 119.0 ?
    C7 C8 H8 . . 120.7 ?
    C8A C8 H8 . . 120.7 ?
    C6 C9 H9A . . 109.5 ?
    C6 C9 H9B . . 109.5 ?
    H9A C9 H9B . . 109.5 ?
    C6 C9 H9C . . 109.5 ?
    H9A C9 H9C . . 109.5 ?
    H9B C9 H9C . . 109.5 ?
    C15 C14 H14 . . 120.8 ?
    C13A C14 H14 . . 120.8 ?
    C14 C15 H15 . . 119.5 ?
    C16 C15 H15 . . 119.5 ?
    C17 C16 H16 . . 119.3 ?
    C15 C16 H16 . . 119.3 ?
    C16 C17 H17 . . 121.2 ?
    C17A C17 H17 . . 121.2 ?
loop_
    _geom_torsion_atom_site_label_1
    _geom_torsion_atom_site_label_2
    _geom_torsion_atom_site_label_3
    _geom_torsion_atom_site_label_4
    _geom_torsion_site_symmetry_1
    _geom_torsion_site_symmetry_2
    _geom_torsion_site_symmetry_3
    _geom_torsion_site_symmetry_4
    _geom_torsion
    _geom_torsion_publ_flag
    C8A O1 C2 O2 . . . . 179.74(13) ?
    C8A O1 C2 C3 . . . . -0.6(2) ?
    O2 C2 C3 C4 . . . . 178.35(15) ?
    O1 C2 C3 C4 . . . . -1.3(2) ?
    O2 C2 C3 C12 . . . . -1.3(2) ?
    O1 C2 C3 C12 . . . . 178.98(12) ?
    C2 C3 C4 C4A . . . . 1.5(2) ?
    C12 C3 C4 C4A . . . . -178.79(13) ?
    C3 C4 C4A C8A . . . . 0.1(2) ?
    C3 C4 C4A C5 . . . . 178.18(13) ?
    C8A C4A C5 C6 . . . . 0.7(2) ?
    C4 C4A C5 C6 . . . . -177.38(13) ?
    C4A C5 C6 C7 . . . . 0.0(2) ?
    C4A C5 C6 C9 . . . . 179.11(13) ?
    C5 C6 C7 C8 . . . . -0.4(2) ?
    C9 C6 C7 C8 . . . . -179.54(14) ?
    C2 O1 C8A C8 . . . . -177.01(13) ?
    C2 O1 C8A C4A . . . . 2.3(2) ?
    C5 C4A C8A O1 . . . . 179.81(12) ?
    C4 C4A C8A O1 . . . . -2.0(2) ?
    C5 C4A C8A C8 . . . . -1.0(2) ?
    C4 C4A C8A C8 . . . . 177.23(13) ?
    C6 C7 C8 C8A . . . . 0.2(2) ?
    O1 C8A C8 C7 . . . . 179.80(12) ?
    C4A C8A C8 C7 . . . . 0.5(2) ?
    C4 C3 C12 N13 . . . . -0.9(2) ?
    C2 C3 C12 N13 . . . . 178.82(13) ?
    C4 C3 C12 S11 . . . . 178.79(11) ?
    C2 C3 C12 S11 . . . . -1.53(19) ?
    C17A S11 C12 N13 . . . . -0.22(11) ?
    C17A S11 C12 C3 . . . . -179.88(12) ?
    C3 C12 N13 C13A . . . . 179.37(12) ?
    S11 C12 N13 C13A . . . . -0.31(15) ?
    C12 N13 C13A C14 . . . . -178.01(13) ?
    C12 N13 C13A C17A . . . . 0.85(17) ?
    N13 C13A C14 C15 . . . . 178.86(13) ?
    C17A C13A C14 C15 . . . . 0.1(2) ?
    C13A C14 C15 C16 . . . . 1.1(2) ?
    C14 C15 C16 C17 . . . . -1.2(2) ?
    N13 C13A C17A C17 . . . . 179.81(13) ?
    C14 C13A C17A C17 . . . . -1.3(2) ?
    N13 C13A C17A S11 . . . . -1.00(16) ?
    C14 C13A C17A S11 . . . . 177.92(11) ?
    C12 S11 C17A C17 . . . . 179.76(15) ?
    C12 S11 C17A C13A . . . . 0.66(11) ?
    C15 C16 C17 C17A . . . . 0.0(2) ?
    C13A C17A C17 C16 . . . . 1.2(2) ?
    S11 C17A C17 C16 . . . . -177.78(11) ?
loop_
    _geom_hbond_atom_site_label_D
    _geom_hbond_atom_site_label_H
    _geom_hbond_atom_site_label_A
    _geom_hbond_site_symmetry_A
    _geom_hbond_distance_DH
    _geom_hbond_distance_HA
    _geom_hbond_distance_DA
    _geom_hbond_angle_DHA
    _geom_hbond_publ_flag
    C17 H17 O2 2_756 0.95 2.43 3.3235(19) 157.0 yes
_shelx_space_group_comment
;
The symmetry employed for this shelxl refinement is uniquely defined
by the following loop, which should always be used as a source of
symmetry information in preference to the above space-group names.
They are only intended as comments.
;
_shelx_estimated_absorpt_T_min     0.665
_shelx_estimated_absorpt_T_max     0.936
_shelx_hkl_file
;
   0   0   1 47133.3 167.089  -2
   0   0   1 47133.3 167.089   1
   0   0   2 82344.3 242.368  -2
   0   0   2 82344.3 242.368   1
   0   0   3 44687.0 275.669  -2
   0   0   3 44687.0 275.669   1
   0   0  -4 23117.5 237.576  -2
   0   0  -4 23117.5 237.576   1
   0   0   5 60208.1 302.223  -2
   0   0   5 60208.1 302.223   1
   0   0   6 2798.28 110.760  -2
   0   0   6 2798.28 110.760   1
   0   0  -7 11938.3 74.8459  -2
   0   0  -7 11938.3 74.8459   1
   0   0  -8 429.538 10.0035  -2
   0   0  -8 429.538 10.0035   1
   0   0   9 5588.45 47.7970  -2
   0   0   9 5588.45 47.7970   1
   0   0 -10 36092.7 172.626  -2
   0   0 -10 36092.7 172.626   1
   0   0 -11 1068.79 20.4495  -2
   0   0 -11 1068.79 20.4495   1
   0   0  12 4206.22 48.9864  -2
   0   0  12 4206.22 48.9864   1
   0   0 -13 2199.59 39.3863  -2
   0   0 -13 2199.59 39.3863   1
   0  -1  13 10049.1 53.5406   1
   0   1 -12 4071.22 42.7530   1
   0  -1  11 466.672 10.8804   1
   0   1 -10 961.955 13.2424   1
   0   1  -9 5020.11 25.1958   1
   0   1  -8 5299.09 24.2881   1
   0   1  -7 257.875 6.38550   1
   0   1  -6 13815.8 122.116   1
   0  -1   5 10553.1 81.0829   1
   0  -1   4 29060.1 132.165   1
   0  -1   3 66613.9 165.566   1
   0  -1   2 95.9486 5.10676   1
   0   1  -1 155502. 230.188   1
   0   1   0 80142.5 155.309  -2
   0  -1   0 80142.5 155.309   1
   0  -1  -1 27262.3 82.8329   1
   0   1   2 4479.22 31.5313   1
   0   1   3 63537.8 132.087   1
   0   1   4 1077.22 25.3102   1
   0   1   5 6304.63 66.6528   1
   0   1   6 4853.66 66.4588   1
   0   1   7 18185.5 71.6663   1
   0   1   8 29050.6 75.9748   1
   0   1   9 13116.6 50.8995   1
   0   1  10 42.9907 5.95725   1
   0  -1 -11 9351.14 51.2520   1
   0  -1 -12 5042.18 29.7926   1
   0   1  13 5143.87 48.4924   1
   0  -2  12 5411.61 53.3612   1
   0   2 -11 3274.13 29.7693   1
   0   2 -10 338.095 8.77518   1
   0   2  -9 2334.63 17.4297   1
   0  -2   8 4188.76 23.1906   1
   0   2  -7 586.484 8.50195   1
   0   2  -6 8578.19 46.4441   1
   0   2  -5 83116.2 358.507   1
   0  -2   4 819.078 16.4642   1
   0   2  -3 3362.86 35.1028   1
   0   2  -2 20920.7 119.055   1
   0  -2   1 3242.62 34.2725   1
   0  -2   0 14919.8 101.725   1
   0  -2  -1 1969.72 35.0309   1
   0  -2  -2 12230.3 91.3841   1
   0   2   3 235.018 9.61680   1
   0  -2  -4 63575.5 203.534   1
   0  -2  -5 112252. 455.901   1
   0   2   6 2238.56 47.6196   1
   0   2   7 2812.27 24.4326   1
   0  -2  -8 941.932 14.1774   1
   0   2   9 1705.11 20.2851   1
   0  -2 -10 2136.60 20.2069   1
   0  -2 -11 287.540 9.24265   1
   0   2  12 3655.33 29.1157   1
   0   2  13 469.450 17.3726   1
   0  -3  12 658.877 12.7425   1
   0   3 -11 55.6901 7.14996   1
   0  -3  10 204.232 8.98710   1
   0  -3   9 2005.68 18.3198   1
   0  -3   8 156.911 6.15993   1
   0  -3   7 61.3839 4.87626   1
   0   3  -6 8106.12 43.2941   1
   0   3  -5 1318.75 30.6254   1
   0  -3   4 16.4646 6.93282   1
   0   3  -3 2137.68 24.7098   1
   0  -3   2 107.111 8.30916   1
   0   3  -1 47838.1 153.898   1
   0   3   0 33633.1 104.744   1
   0   3   1 41.0148 8.43422   1
   0  -3  -2 2286.35 30.9054   1
   0  -3  -3 39464.1 222.425   1
   0  -3  -4 10912.2 70.7424   1
   0   3   5 1351.31 37.4536   1
   0  -3  -6 11972.9 59.4161   1
   0   3   7 16312.3 74.0509   1
   0  -3  -8 26322.1 122.924   1
   0  -3  -9 166.831 8.39618   1
   0  -3 -10 80.6950 9.05981   1
   0  -3 -11 6552.19 62.9544   1
   0  -3 -12 3346.26 26.2432   1
   0   3  13 1904.72 37.1498   1
   0  -4  12 4131.44 33.4114   1
   0   4 -11 949.170 20.8348   1
   0   4 -10 2690.77 25.7639   1
   0   4  -9 31020.0 162.143   1
   0  -4   8 948.782 15.2915   1
   0  -4   7 9069.67 49.6288   1
   0   4  -6 23300.9 87.2576   1
   0  -4   5 1053.50 13.7163   1
   0   4  -4 471.594 12.9554   1
   0   4  -3 519.740 17.8376   1
   0   4  -2 8959.51 85.9590   1
   0   4  -1 2887.39 41.8968   1
   0   4   0 152.811 10.4378   1
   0  -4  -1 41799.8 245.866   1
   0   4   2 110.607 10.7345   1
   0  -4  -3 1110.78 30.8471   1
   0   4   4 4320.08 56.7546   1
   0   4   5 623.197 19.3556   1
   0  -4  -6 53.4495 7.41358   1
   0   4   7 1136.42 25.8370   1
   0  -4  -8 234.068 14.1239   1
   0   4   9 6523.56 43.9309   1
   0  -4 -10 846.882 14.6906   1
   0  -4 -11 641.952 13.0890   1
   0   4  12 109.709 7.44383   1
   0   5 -11 810.444 18.5651   1
   0   5 -10 643.826 11.1472   1
   0   5  -9 454.053 13.4333   1
   0  -5   8 139.608 8.48344   1
   0  -5   7 4534.14 30.0122   1
   0   5  -6 23404.5 97.2759   1
   0   5  -5 22263.2 79.1118   1
   0  -5   4 14246.1 64.9130   1
   0  -5   3 13796.2 60.9689   1
   0   5   3 10747.5 124.590  -2
   0  -5   2 10747.5 124.590   1
   0   5  -1 35550.2 204.652   1
   0   5   0 7285.50 181.781  -2
   0  -5  -1 7285.50 181.781   1
   0  -5  -2 26603.5 165.439   1
   0  -5  -4 20111.8 63.4188   1
   0   5   5 5057.30 39.9657   1
   0  -5  -6 9096.02 72.1480   1
   0  -5  -7 3859.42 39.3702   1
   0   5   8 15437.4 97.4249   1
   0   5   9 12015.4 70.7844   1
   0   5  10 272.818 13.3391   1
   0   5  11 4143.46 50.4149   1
   0   5  12 2286.06 25.6603   1
   0  -6 -11 2141.98 24.8650  -2
   0   6 -10 2141.98 24.8650   1
   0  -6 -10 3716.22 54.8009  -2
   0   6  -9 3716.22 54.8009   1
   0  -6  -9 1137.72 28.4560  -2
   0   6  -8 1137.72 28.4560   1
   0   6   8 844.724 23.5372  -2
   0  -6   7 844.724 23.5372   1
   0   6   7 7596.89 64.5963  -2
   0  -6   6 7596.89 64.5963   1
   0   6   6 33375.2 148.840  -2
   0  -6   5 33375.2 148.840   1
   0   6   5 61057.6 242.138  -2
   0  -6   4 61057.6 242.138   1
   0   6   4 10155.1 58.1286  -2
   0  -6   3 10155.1 58.1286   1
   0   6   3 462.755 9.95804  -2
   0  -6   2 462.755 9.95804   1
   0   6   2 11607.1 73.3905  -2
   0  -6   1 11607.1 73.3905   1
   0  -6  -1 88.9313 7.12878  -2
   0   6   0 88.9313 7.12878   1
   0   6   0 128.687 8.48675  -2
   0  -6  -1 128.687 8.48675   1
   0   6  -1 10526.9 63.5480  -2
   0  -6  -2 10526.9 63.5480   1
   0   6  -2 388.978 10.4895  -2
   0  -6  -3 388.978 10.4895   1
   0   6  -3 7990.98 46.4705  -2
   0  -6  -4 7990.98 46.4705   1
   0  -6   4 40985.5 131.495  -2
   0   6   5 40985.5 131.495   1
   0   6  -5 25109.0 134.304  -2
   0  -6  -6 25109.0 134.304   1
   0   6  -6 11509.3 111.647  -2
   0  -6  -7 11509.3 111.647   1
   0   6  -7 615.390 20.8008  -2
   0  -6  -8 615.390 20.8008   1
   0   6  -8 732.615 25.2298  -2
   0  -6  -9 732.615 25.2298   1
   0   6  -9 3329.93 59.0899  -2
   0  -6 -10 3329.93 59.0899   1
   0   6 -10 3454.48 39.2050  -2
   0  -6 -11 3454.48 39.2050   1
   0  -7   9 3544.47 30.8496   1
   0   7  -8 291.271 9.63492   1
   0   7   8 210.663 29.4374  -2
   0  -7   7 210.663 29.4374   1
   0   7   7 10200.3 80.0059  -2
   0  -7   6 10200.3 80.0059   1
   0   7   6 6392.52 49.7370  -2
   0  -7   5 6392.52 49.7370   1
   0  -7  -5 5764.32 30.8106  -2
   0   7  -4 5764.32 30.8106   1
   0   7   4 6095.97 32.4555  -2
   0  -7   3 6095.97 32.4555   1
   0   7   3 4764.65 29.0144  -2
   0  -7   2 4764.65 29.0144   1
   0   7   2 25516.0 86.4852  -2
   0  -7   1 25516.0 86.4852   1
   0   7   1 14147.8 66.4474  -2
   0  -7   0 14147.8 66.4474   1
   0   7   0 20075.7 76.7042  -2
   0  -7  -1 20075.7 76.7042   1
   0   7  -1 25455.6 82.3644  -2
   0  -7  -2 25455.6 82.3644   1
   0  -7   2 4233.87 33.9846  -2
   0   7   3 4233.87 33.9846   1
   0   7  -3 5254.58 38.1326  -2
   0  -7  -4 5254.58 38.1326   1
   0   7  -4 7339.36 51.4559  -2
   0  -7  -5 7339.36 51.4559   1
   0   7  -5 9074.45 74.6658  -2
   0  -7  -6 9074.45 74.6658   1
   0   7  -6 13844.0 188.060  -2
   0  -7  -7 13844.0 188.060   1
   0  -7  -9 1175.24 38.9178   1
   0  -7 -10 878.487 25.0761   1
   0   8  -8 545.525 8.62537   1
   0  -8   7 157.334 7.27725   1
   0  -8   6 558.912 14.9953   1
   0  -8   5 16.6556 6.99275   1
   0  -8   4 26.0197 4.84056   1
   0  -8   3 5220.26 47.9706   1
   0  -8   2 740.615 11.9014   1
   0  -8   1 868.391 12.9493   1
   0  -8   0 6727.49 47.7685   1
   0  -8  -1 75.6532 7.93828   1
   0   8   2 35286.1 105.372   1
   0   8   3 2690.24 28.3040   1
   0  -8  -4 254.402 9.85796   1
   0  -8  -5 6005.52 42.8047   1
   0  -8  -6 2710.03 42.5620   1
   0  -8  -7 2090.39 33.9224   1
   0   8   8 957.441 25.5803   1
   0  -8  -9 3505.15 36.9302   1
   0   9  -6 4897.95 42.1353   1
   0   9  -5 3603.04 34.1509   1
   0  -9   4 3850.16 49.1150   1
   0  -9   3 2633.76 37.4877   1
   0  -9   2 1375.39 23.9825   1
   0  -9   1 1166.63 18.0854   1
   0  -9   0 43.5792 7.24114   1
   0  -9  -1 1697.49 31.6367   1
   0  -9  -2 10501.3 75.9061   1
   0  -9  -3 1331.23 17.6125   1
   0  -9  -4 207.281 10.2496   1
   0  -9  -5 46.6631 6.07868   1
   0  -9  -6 1325.68 30.1058   1
   0  -9  -7 1245.75 30.5398   1
   0 -10   4 652.113 15.4628   1
   0 -10   3 6.45955 6.88742   1
   0  10  -2 3699.20 36.6550   1
   0 -10   1 1033.03 21.8990   1
   0 -10   0 3242.89 43.6440   1
   0 -10  -1 8766.69 50.3806   1
   0 -10  -2 1648.33 21.1363   1
   0 -10  -3 341.494 9.18637   1
   0 -10  -4 2920.50 30.6227   1
   0 -10  -5 9184.82 63.2242   1
   0 -10  -6 2763.97 47.7023   1
  -1  10  -3 1628.72 36.2959  -2
   1 -10  -4 1628.72 36.2959   1
  -1  10  -2 3692.16 37.9460  -2
   1 -10  -3 3692.16 37.9460   1
  -1  10  -1 571.838 16.8955  -2
   1 -10  -2 571.838 16.8955   1
  -1  10   0 3018.02 58.1099  -2
   1 -10  -1 3018.02 58.1099   1
  -1  10   1 4109.76 49.7568  -2
   1 -10   0 4109.76 49.7568   1
  -1  10   2 879.019 20.0020  -2
   1 -10   1 879.019 20.0020   1
  -1  10   3 2228.25 38.2453  -2
   1 -10   2 2228.25 38.2453   1
  -1  10   4 1671.49 28.4242  -2
   1 -10   3 1671.49 28.4242   1
   1  -9  -7 274.402 19.7588   1
   1  -9  -6 6528.77 88.3460   1
   1  -9  -5 1424.75 31.4777   1
  -1   9  -1 6339.81 46.0185  -2
   1  -9  -2 6339.81 46.0185   1
  -1   9   0 8898.69 57.7480  -2
   1  -9  -1 8898.69 57.7480   1
  -1   9   1 9888.12 85.4580  -2
   1  -9   0 9888.12 85.4580   1
  -1   9   2 6449.82 58.7651  -2
   1  -9   1 6449.82 58.7651   1
  -1   9   3 4208.76 56.4893  -2
   1  -9   2 4208.76 56.4893   1
  -1   9   4 9228.27 76.1178  -2
   1  -9   3 9228.27 76.1178   1
   1  -9   4 9402.55 59.9146   1
   1  -9   5 5945.86 36.5363   1
  -1   9  -6 2231.10 25.7660   1
   1  -8  -8 1375.75 41.5774   1
   1  -8  -7 297.443 21.5231   1
   1  -8  -6 23.3178 9.01438   1
   1  -8  -5 1776.94 22.5113   1
   1  -8  -4 2677.03 28.8920   1
   1  -8  -3 405.900 12.1176   1
  -1   8   2 1043.88 18.6772   1
   1  -8  -1 9.98201 7.02027   1
   1  -8   0 3618.43 37.6521   1
   1  -8   1 664.791 12.6512   1
   1  -8   2 3192.57 32.7213   1
   1  -8   3 674.742 15.0933   1
   1  -8   4 10.0789 5.25868   1
   1  -8   5 310.545 11.1827   1
   1  -8   6 444.450 11.3508   1
  -1   8  -7 1078.07 13.4635   1
  -1   8  -8 5078.60 38.0434   1
   1  -7  -9 7549.42 77.4920   1
   1  -7  -8 292.957 18.1580   1
   1  -7  -7 5471.51 77.4426   1
   1  -7  -6 10173.1 94.5474   1
   1  -7  -5 5293.64 33.3903   1
   1  -7  -4 1311.83 21.3099   1
   1  -7  -3 9985.21 48.5782   1
   1  -7  -2 4137.38 35.0929   1
   1  -7  -1 14723.8 68.2841   1
   1  -7   0 331.948 8.30619   1
   1  -7   1 6365.52 33.3929   1
   1  -7   2 1213.76 13.8416   1
  -1   7  -3 3625.09 29.1632   1
   1  -7   4 5577.01 42.1140   1
   1  -7   5 901.115 18.5876   1
   1  -7   6 66.1636 6.37731   1
  -1   7  -7 7817.98 68.5299   1
  -1   7  -8 9085.07 57.2878   1
  -1   7  -9 5602.65 44.4063   1
  -1   6  10 722.597 22.6183   1
  -1   6   9 221.108 13.3349   1
   1  -6  -8 246.188 19.7197   1
   1  -6  -7 207.524 12.7955   1
   1  -6  -6 12.0008 7.79569   1
   1  -6  -5 5319.72 36.1308   1
   1  -6  -4 48394.6 110.440   1
   1  -6  -3 58185.1 110.638   1
   1  -6  -2 5235.38 25.1185   1
  -1   6  -1 2502.92 67.0859  -2
   1  -6  -1 2502.92 67.0859   1
  -1   6   0 9806.07 132.582  -2
   1  -6   0 9806.07 132.582   1
  -1   6   1 4126.14 57.3547  -2
   1  -6   1 4126.14 57.3547   1
  -1   6  -2 3969.45 25.1552   1
   1  -6   3 7152.94 34.3421   1
  -1   6  -4 39.3777 5.46210   1
   1  -6   5 2187.72 28.4272   1
  -1   6  -6 21486.5 95.8661   1
   1  -6   7 9199.46 54.3701   1
  -1   6  -8 1120.84 24.7753   1
  -1   6  -9 4064.65 49.8397   1
  -1   6 -10 2789.19 23.4115   1
   1  -5 -11 571.141 16.6667   1
   1  -5 -10 7225.89 74.5362   1
   1  -5  -9 3956.75 43.8727   1
  -1   5  -7 6094.37 96.0457  -2
   1  -5  -7 6094.37 96.0457   1
  -1   5  -6 32678.7 151.523  -2
   1  -5  -6 32678.7 151.523   1
  -1   5  -5 28299.0 96.2484  -2
   1  -5  -5 28299.0 96.2484   1
  -1   5  -4 26699.1 99.5774  -2
   1  -5  -4 26699.1 99.5774   1
  -1   5  -3 3860.88 24.6479  -2
   1  -5  -3 3860.88 24.6479   1
  -1   5  -2 9649.20 42.0059  -2
   1  -5  -2 9649.20 42.0059   1
  -1   5  -1 12656.4 51.5898  -2
   1  -5  -1 12656.4 51.5898   1
  -1   5   0 1131.16 17.5305  -2
   1  -5   0 1131.16 17.5305   1
  -1   5   1 8020.05 45.5117  -2
   1  -5   1 8020.05 45.5117   1
  -1   5   2 7655.78 49.0612  -2
   1  -5   2 7655.78 49.0612   1
  -1   5   3 3948.14 20.2050  -2
   1  -5   3 3948.14 20.2050   1
  -1   5   4 23797.8 61.5204  -2
   1  -5   4 23797.8 61.5204   1
  -1   5   5 18796.9 105.135  -2
   1  -5   5 18796.9 105.135   1
  -1   5   6 33426.8 135.467  -2
   1  -5   6 33426.8 135.467   1
  -1   5   7 4309.27 64.3595  -2
   1  -5   7 4309.27 64.3595   1
  -1   5   8 2113.51 62.2795  -2
   1  -5   8 2113.51 62.2795   1
  -1   5  -9 12.0115 5.91392   1
  -1   5 -10 62.4902 6.33928   1
  -1   5 -11 264.566 11.2744   1
   1  -4  12 2978.43 35.9850  -2
  -1   4  12 2978.43 35.9850   1
   1  -4  11 4514.38 40.9392  -2
  -1   4  11 4514.38 40.9392   1
  -1   4 -10 1751.11 34.4107  -2
   1  -4 -10 1751.11 34.4107   1
   1  -4   9 4859.75 67.9789  -2
  -1   4   9 4859.75 67.9789   1
  -1   4  -8 2203.28 52.2892  -2
   1  -4  -8 2203.28 52.2892   1
   1  -4   7 16957.9 107.268  -2
  -1   4   7 16957.9 107.268   1
  -1   4  -6 10208.2 86.9988  -2
   1  -4  -6 10208.2 86.9988   1
  -1   4  -5 10122.7 56.5585  -2
   1  -4  -5 10122.7 56.5585   1
  -1   4  -4 2357.84 36.2200  -2
   1  -4  -4 2357.84 36.2200   1
   1  -4   3 672.419 28.8183  -2
  -1   4   3 672.419 28.8183   1
  -1   4  -2 81614.4 440.568  -2
   1  -4  -2 81614.4 440.568   1
  -1   4  -1 77404.9 436.382  -2
   1  -4  -1 77404.9 436.382   1
  -1   4   0 987.151 41.7653  -2
   1  -4   0 987.151 41.7653   1
   1  -4  -1 149863. 484.196  -2
  -1   4  -1 149863. 484.196   1
   1  -4  -2 90508.4 500.047  -2
  -1   4  -2 90508.4 500.047   1
  -1   4   3 1060.86 29.6135  -2
   1  -4   3 1060.86 29.6135   1
   1  -4  -4 3537.86 41.8711  -2
  -1   4  -4 3537.86 41.8711   1
   1  -4  -5 10958.8 70.7763  -2
  -1   4  -5 10958.8 70.7763   1
  -1   4   6 14136.5 114.039  -2
   1  -4   6 14136.5 114.039   1
  -1   4   7 28778.7 215.428  -2
   1  -4   7 28778.7 215.428   1
   1  -4  -8 3443.44 43.7017  -2
  -1   4  -8 3443.44 43.7017   1
   1  -4  -9 3126.96 49.0938  -2
  -1   4  -9 3126.96 49.0938   1
   1  -4 -10 2241.75 56.0426  -2
  -1   4 -10 2241.75 56.0426   1
   1  -4 -11 6900.82 62.6538  -2
  -1   4 -11 6900.82 62.6538   1
  -1   4  12 4193.26 40.7801  -2
   1  -4  12 4193.26 40.7801   1
  -1   3  12 37.6480 5.10847   1
  -1   3  11 2123.08 34.0197   1
   1  -3 -10 4783.78 43.6853   1
   1  -3  -9 15.3083 6.67343   1
  -1   3   8 12986.6 66.1572   1
  -1   3   7 7494.61 64.1981   1
   1  -3  -6 2792.17 26.8793   1
  -1   3   5 5750.03 50.7902   1
  -1   3   4 3111.91 45.7362   1
   1  -3  -3 3057.59 38.9844   1
   1  -3  -2 40519.2 191.383   1
  -1   3  -1 22922.5 237.114  -2
   1  -3  -1 22922.5 237.114   1
  -1   3   0 30242.8 189.668  -2
   1  -3   0 30242.8 189.668   1
  -1   3   1 27286.0 247.397  -2
   1  -3   1 27286.0 247.397   1
   1  -3   2 78.1006 8.82715   1
   1  -3   3 3541.50 36.6632   1
  -1   3  -4 190.025 11.9922   1
   1  -3   5 137.303 8.23853   1
   1  -3   6 5286.06 35.2127   1
  -1   3  -7 467.087 10.6849   1
  -1   3  -8 6626.53 40.1599   1
  -1   3  -9 1682.50 21.6493   1
  -1   3 -10 121.602 8.81209   1
  -1   3 -11 156.328 9.04975   1
   1  -3  12 2086.31 25.1164   1
  -1   2  12 9838.98 58.2667   1
   1  -2 -11 1636.80 19.3654   1
  -1   2  10 8525.09 64.3834   1
   1  -2  -9 88.0216 8.77762   1
  -1   2   8 6929.04 42.8652   1
   1  -2  -7 15952.7 78.5772   1
   1  -2  -6 23935.4 77.5723   1
  -1   2   5 16.1977 9.31821   1
   1  -2  -4 629.623 22.5458   1
   1  -2  -3 13767.8 85.6628   1
   1  -2  -2 37638.4 198.406   1
   1  -2  -1 6231.55 38.8862   1
  -1   2   0 149.850 11.2490   1
  -1   2  -1 6690.37 62.4564   1
   1  -2   2 61956.6 229.392   1
   1  -2   3 10516.7 63.8816   1
  -1   2  -4 3715.79 46.5178   1
   1  -2   5 2854.66 60.6742   1
  -1   2  -6 684.376 15.4985   1
   1  -2   7 3753.82 22.6451   1
   1  -2   8 119.915 5.54589   1
   1  -2   9 3305.32 28.8298   1
   1  -2  10 2887.86 27.3113   1
  -1   2 -11 1138.09 17.0848   1
   1  -2  12 2643.54 32.0295   1
   1  -2  13 494.749 14.4342   1
   1  -1 -12 1491.28 15.9836   1
   1  -1 -11 3219.18 27.8907   1
  -1   1  10 1596.21 18.6417   1
   1  -1  -9 2080.02 22.0909   1
  -1   1   8 3201.59 30.3809   1
   1  -1  -7 410.164 10.4037   1
   1  -1  -6 513.613 20.4893   1
  -1   1   5 9493.53 87.7665   1
  -1   1   4 42.7347 9.54260   1
  -1   1   3 4106.47 44.3467   1
  -1   1   2 4030.88 30.0923   1
   1  -1  -1 2640.58 30.2573   1
   1  -1   0 1956.75 39.6557   1
   1  -1   1 60235.5 175.893   1
   1  -1   2 3236.81 30.3730   1
   1  -1   3 19977.8 94.6271   1
  -1   1  -4 2435.51 29.1435   1
  -1   1  -5 87802.7 306.427   1
   1  -1   6 14178.1 163.457   1
   1  -1   7 1113.18 11.6284   1
   1  -1   8 4081.09 24.8142   1
  -1   1  -9 3926.39 23.3687   1
  -1   1 -10 2882.37 19.5082   1
  -1   1 -11 22.9394 5.99385   1
   1  -1  12 1416.73 25.7998   1
   1  -1  13 69.6778 12.6894   1
   1   0 -12 3294.95 31.5439   1
  -1   0  11 13042.3 74.5312   1
  -1   0  10 203.669 8.89052   1
   1   0  -9 4700.22 39.4925   1
   1   0  -8 98298.4 233.555   1
   1   0  -7 22142.5 65.5215   1
   1   0  -6 29.0649 7.09357   1
   1   0  -5 15703.3 103.537   1
   1   0  -4 16030.2 104.852   1
   1   0  -3 15456.3 96.6957   1
   1   0  -2 23512.5 102.300   1
  -1   0   1 10896.9 53.8143   1
   1   0   0 1962.10 36.1691   1
   1   0   1 16815.1 56.0872   1
  -1   0  -2 57221.0 142.290   1
  -1   0  -3 4036.25 38.1560   1
  -1   0  -4 868.615 14.9097   1
   1   0   5 43577.8 267.395   1
  -1   0  -6 34165.3 266.857   1
  -1   0  -7 113.807 5.15498   1
   1   0   8 40.3968 5.49255   1
  -1   0  -9 3413.73 22.9631   1
  -1   0 -10 3844.90 24.4715   1
  -1   0 -11 3670.71 30.2420   1
  -1   0 -12 23.7397 7.03569   1
   1   0  13 642.212 19.2585   1
   1   1 -12 165.672 7.61277   1
   1   1 -11 1970.53 22.6775   1
   1   1 -10 191.492 8.30290   1
   1   1  -9 13455.1 59.8404   1
   1   1  -8 1169.50 14.5444   1
   1   1  -7 1049.33 11.7230   1
   1   1  -6 2272.76 25.8510   1
  -1  -1   5 1275.67 27.0259   1
   1   1  -4 55553.5 231.885   1
   1   1  -3 16143.7 74.4639   1
   1   1  -2 2318.55 25.6520   1
  -1  -1   1 40598.3 108.534   1
   1   1   0 50306.8 152.920   1
  -1  -1  -1 1459.52 29.9926   1
  -1  -1  -2 4675.04 55.8810   1
  -1  -1  -3 6222.45 71.7814   1
   1   1   4 19670.2 153.455   1
   1   1   5 4266.78 85.5900   1
   1   1   6 13815.4 121.370   1
  -1  -1  -7 4787.15 34.7988   1
   1   1   8 59.4059 4.65779   1
  -1  -1  -9 53263.1 101.237   1
  -1  -1 -10 54812.4 146.696   1
  -1  -1 -11 26.2241 5.50142   1
  -1  -1 -12 1906.20 18.3059   1
  -1  -1 -13 8619.03 60.5899   1
  -1  -2 -13 548.628 21.5719  -2
   1   2 -12 548.628 21.5719   1
  -1  -2 -12 2152.52 38.3393  -2
   1   2 -11 2152.52 38.3393   1
  -1  -2 -11 732.548 19.1830  -2
   1   2 -10 732.548 19.1830   1
  -1  -2 -10 2398.75 30.9604  -2
   1   2  -9 2398.75 30.9604   1
   1   2   9 7615.87 65.2554  -2
  -1  -2   8 7615.87 65.2554   1
  -1  -2  -8 6964.75 53.3089  -2
   1   2  -7 6964.75 53.3089   1
  -1  -2  -7 5955.19 41.9944  -2
   1   2  -6 5955.19 41.9944   1
   1   2   6 6037.49 60.9145  -2
  -1  -2   5 6037.49 60.9145   1
  -1  -2  -5 84064.9 311.742  -2
   1   2  -4 84064.9 311.742   1
   1   2   4 90419.6 290.600  -2
  -1  -2   3 90419.6 290.600   1
   1   2   3 5583.10 50.4865  -2
  -1  -2   2 5583.10 50.4865   1
  -1  -2  -2 6383.72 83.4979  -2
   1   2  -1 6383.72 83.4979   1
  -1  -2  -1 86285.6 278.747  -2
   1   2   0 86285.6 278.747   1
  -1  -2   0 109427. 312.963  -2
   1   2   1 109427. 312.963   1
  -1  -2   1 4570.32 64.7386  -2
   1   2   2 4570.32 64.7386   1
  -1  -2   2 3888.63 54.9128  -2
   1   2   3 3888.63 54.9128   1
   1   2  -3 53728.4 213.133  -2
  -1  -2  -4 53728.4 213.133   1
   1   2  -4 44970.4 215.864  -2
  -1  -2  -5 44970.4 215.864   1
  -1  -2   5 7770.63 101.448  -2
   1   2   6 7770.63 101.448   1
   1   2  -6 4906.06 40.7597  -2
  -1  -2  -7 4906.06 40.7597   1
  -1  -2   7 3524.03 40.1932  -2
   1   2   8 3524.03 40.1932   1
   1   2  -8 5888.18 51.6331  -2
  -1  -2  -9 5888.18 51.6331   1
  -1  -2   9 3916.62 44.5909  -2
   1   2  10 3916.62 44.5909   1
  -1  -2  10 815.169 16.8160  -2
   1   2  11 815.169 16.8160   1
  -1  -2  11 2177.77 38.1151  -2
   1   2  12 2177.77 38.1151   1
  -1  -2  12 733.259 23.7399  -2
   1   2  13 733.259 23.7399   1
  -1  -3  12 625.181 16.8601   1
  -1  -3  11 499.028 13.2083   1
  -1  -3  10 2283.67 24.3062   1
   1   3  -9 583.549 9.63586   1
  -1  -3   8 4482.49 27.9148   1
  -1  -3   7 386.682 8.93079   1
   1   3  -6 125.083 5.41858   1
  -1  -3   5 2412.63 20.2866   1
   1   3  -4 47.0336 7.25123   1
   1   3  -3 4661.82 49.3160   1
  -1  -3   2 1654.33 27.4189   1
  -1  -3   1 30233.7 133.275   1
   1   3   0 23086.9 145.190  -2
  -1  -3  -1 23086.9 145.190   1
  -1  -3  -2 602.711 16.6139   1
  -1  -3  -3 11437.8 81.9823   1
  -1  -3  -4 42454.1 174.807   1
  -1  -3  -5 4092.28 46.1419   1
  -1  -3  -6 1263.34 34.4131   1
  -1  -3  -7 3385.73 25.8314   1
  -1  -3  -8 25438.6 109.758   1
   1   3   9 2749.05 26.4557   1
  -1  -3 -10 6914.20 49.9377   1
  -1  -3 -11 3330.15 39.8561   1
   1   3  12 5515.24 37.1934   1
  -1  -3 -13 2595.92 35.5479   1
   1   4 -11 4304.66 38.9718   1
   1   4 -10 1527.10 18.2404   1
   1   4  -9 210.245 8.23238   1
  -1  -4   8 696.821 14.3278   1
  -1  -4   7 4470.14 34.9319   1
   1   4  -6 4598.60 28.2796   1
  -1  -4   5 2093.30 17.6370   1
  -1  -4   4 246.014 8.14465   1
   1   4  -3 1093.12 24.7241   1
   1   4  -2 273.049 12.8148   1
   1   4  -1 8845.64 97.1834   1
   1   4   0 129.807 11.8987   1
  -1  -4  -1 15213.9 101.248   1
   1   4   2 3643.06 46.9186   1
  -1  -4  -3 8374.44 93.4171   1
  -1  -4  -4 16939.4 167.107   1
  -1  -4  -5 458.521 18.3085   1
   1   4   6 456.190 12.3577   1
   1   4   7 3724.37 48.7782   1
  -1  -4  -8 381.620 12.3980   1
   1   4   9 11780.7 66.2669   1
  -1  -4 -10 3029.78 38.9638   1
  -1  -4 -11 39.8933 6.36812   1
  -1  -4 -12 3803.58 35.3628   1
  -1  -4 -13 30.9985 8.04000   1
  -1  -5  11 2206.36 26.6392   1
  -1  -5  10 6196.08 36.4242   1
  -1  -5   9 6396.93 34.8495   1
   1   5  -8 794.427 14.5114   1
  -1  -5   7 137.879 7.74376   1
   1   5  -6 7971.78 47.2386   1
  -1  -5   5 31087.3 100.636   1
   1   5  -4 9851.83 52.8194   1
   1   5  -3 9855.44 107.321   1
   1   5  -2 88.5882 10.1254   1
   1   5  -1 183.477 14.6881   1
   1   5   0 147164. 529.182   1
  -1  -5  -1 65244.4 290.943   1
   1   5   2 154.979 14.8754   1
   1   5   3 23037.3 178.519   1
   1   5   4 18196.3 100.305   1
  -1  -5  -5 341.734 9.34574   1
  -1  -5  -6 1781.98 27.5113   1
   1   5   7 6386.32 51.9118   1
   1   5   8 1647.18 24.5568   1
   1   5   9 270.926 12.6261   1
  -1  -5 -10 1307.32 22.0354   1
   1   5  11 4591.87 43.4935   1
  -1  -5 -12 72.3846 6.53775   1
  -1  -6  10 90.7114 4.41687   1
   1   6  -9 43.7991 5.29262   1
   1   6  -8 170.458 8.36022   1
   1   6  -7 185.322 9.65453   1
   1   6  -6 8176.58 50.6086   1
  -1  -6   5 54.0858 5.91726   1
  -1  -6   4 24343.8 85.8927   1
   1   6  -3 4354.62 30.3726   1
  -1  -6   2 3546.47 23.5482   1
  -1  -6   1 2121.02 14.2876   1
  -1  -6   0 599.511 10.6156   1
  -1  -6  -1 33.8974 4.98191   1
  -1  -6  -2 755.431 11.5059   1
  -1  -6  -3 10206.4 37.7479   1
  -1  -6  -4 2580.36 18.3907   1
  -1  -6  -5 3245.59 21.8511   1
   1   6   6 17549.8 93.0502   1
   1   6   7 14541.1 112.299   1
  -1  -6  -8 12693.3 75.5604   1
  -1  -6  -9 350.878 12.6296   1
  -1  -6 -10 130.996 8.53887   1
   1   6  11 6658.72 45.6202   1
   1   6  12 1733.20 27.8238   1
   1   7  -9 6296.61 40.1098   1
  -1  -7   8 2502.94 24.7745   1
  -1  -7   7 2880.90 32.8215   1
  -1  -7   6 933.023 15.4476   1
   1   7  -5 31547.3 116.923   1
   1   7   6 14353.2 176.753  -2
  -1  -7   4 14353.2 176.753   1
   1   7   5 63362.1 276.782  -2
  -1  -7   3 63362.1 276.782   1
   1   7   4 4003.25 59.0354  -2
  -1  -7   2 4003.25 59.0354   1
   1   7   3 7974.93 49.2064  -2
  -1  -7   1 7974.93 49.2064   1
   1   7   2 10980.8 71.8068  -2
  -1  -7   0 10980.8 71.8068   1
   1   7   1 7582.55 51.9517  -2
  -1  -7  -1 7582.55 51.9517   1
   1   7   0 11699.7 79.1822  -2
  -1  -7  -2 11699.7 79.1822   1
   1   7  -1 6173.41 43.2800  -2
  -1  -7  -3 6173.41 43.2800   1
   1   7  -2 3083.14 37.0242  -2
  -1  -7  -4 3083.14 37.0242   1
   1   7   7 1721.90 23.2875   1
  -1  -7  -8 1682.44 23.8148   1
  -1  -7  -9 22.0347 7.16731   1
  -1  -7 -10 32.1934 8.39565   1
   1   7  11 70.3455 7.54289   1
   1   8  10 8217.88 47.1180  -2
  -1  -8   8 8217.88 47.1180   1
   1   8   9 1785.44 29.0113  -2
  -1  -8   7 1785.44 29.0113   1
   1   8   8 20255.5 116.157  -2
  -1  -8   6 20255.5 116.157   1
   1   8   7 3580.21 40.6290  -2
  -1  -8   5 3580.21 40.6290   1
  -1  -8  -6 3304.66 34.9919  -2
   1   8  -4 3304.66 34.9919   1
   1   8   5 4614.84 37.7629  -2
  -1  -8   3 4614.84 37.7629   1
   1   8   4 7671.58 64.6582  -2
  -1  -8   2 7671.58 64.6582   1
  -1  -8  -3 12927.3 82.5127  -2
   1   8  -1 12927.3 82.5127   1
   1   8   2 2384.29 37.7718  -2
  -1  -8   0 2384.29 37.7718   1
   1   8   1 4726.22 52.0122  -2
  -1  -8  -1 4726.22 52.0122   1
   1   8   0 2073.78 37.6047  -2
  -1  -8  -2 2073.78 37.6047   1
   1   8  -1 19702.5 141.998  -2
  -1  -8  -3 19702.5 141.998   1
   1   8  -2 5995.52 49.0357  -2
  -1  -8  -4 5995.52 49.0357   1
   1   8  -3 6780.28 52.1172  -2
  -1  -8  -5 6780.28 52.1172   1
   1   8  -4 5624.01 57.3073  -2
  -1  -8  -6 5624.01 57.3073   1
   1   8  -5 4763.17 54.4076  -2
  -1  -8  -7 4763.17 54.4076   1
   1   8  -6 19682.6 133.329  -2
  -1  -8  -8 19682.6 133.329   1
  -1  -8   7 1714.89 44.9854  -2
   1   8   9 1714.89 44.9854   1
   1   8  -8 5527.51 54.9399  -2
  -1  -8 -10 5527.51 54.9399   1
   1   9   8 5812.40 66.6084  -2
  -1  -9   6 5812.40 66.6084   1
   1   9   7 1138.00 23.6950  -2
  -1  -9   5 1138.00 23.6950   1
   1   9   6 2017.96 35.5298  -2
  -1  -9   4 2017.96 35.5298   1
   1   9   5 913.314 14.9454  -2
  -1  -9   3 913.314 14.9454   1
   1   9   4 873.214 15.1597  -2
  -1  -9   2 873.214 15.1597   1
   1   9   3 219.604 9.67940  -2
  -1  -9   1 219.604 9.67940   1
   1   9   2 8370.06 57.3167  -2
  -1  -9   0 8370.06 57.3167   1
   1   9   1 284.200 12.4859  -2
  -1  -9  -1 284.200 12.4859   1
   1   9   0 5504.55 44.2119  -2
  -1  -9  -2 5504.55 44.2119   1
   1   9  -1 261.171 12.3392  -2
  -1  -9  -3 261.171 12.3392   1
   1   9  -2 1340.98 26.2341  -2
  -1  -9  -4 1340.98 26.2341   1
   1   9  -3 601.361 13.5090  -2
  -1  -9  -5 601.361 13.5090   1
   1   9  -4 2345.44 48.7997  -2
  -1  -9  -6 2345.44 48.7997   1
  -1  -9   5 745.120 33.3265  -2
   1   9   7 745.120 33.3265   1
  -1  -9  -9 28.6027 7.07617   1
  -1 -10   5 1458.33 18.5105   1
   1  10  -4 2180.18 23.1300   1
   1  10  -3 6036.49 48.8205   1
  -1 -10   2 8590.64 52.7958   1
   1  10  -1 3020.70 27.1299   1
  -1 -10   0 582.114 9.93330   1
  -1 -10  -1 5610.33 48.1804   1
  -1 -10  -2 6196.14 47.4662   1
  -1 -10  -3 4433.97 45.7590   1
  -1 -10  -4 3076.56 31.9917   1
  -1 -10  -5 3682.51 38.3075   1
  -1 -10  -6 2141.71 31.2452   1
  -1 -10  -7 2050.89 39.8675   1
   1  11  -1 2014.89 22.7860   1
  -1 -11   0 25.3071 3.37641   1
   1  11   1 473.257 10.6860   1
  -1 -11  -2 1314.64 15.5765   1
  -1 -11  -3 9.20376 3.28351   1
  -1 -11  -4 73.3306 8.88341   1
  -2  10   0 908.692 25.0061  -2
   2 -10   0 908.692 25.0061   1
  -2  10   1 668.411 23.8794  -2
   2 -10   1 668.411 23.8794   1
  -2   9  -5 3594.99 59.7049  -2
   2  -9  -5 3594.99 59.7049   1
  -2   9  -4 7445.22 95.4792  -2
   2  -9  -4 7445.22 95.4792   1
  -2   9  -3 12107.3 91.2715  -2
   2  -9  -3 12107.3 91.2715   1
  -2   9  -2 3016.46 38.5348  -2
   2  -9  -2 3016.46 38.5348   1
  -2   9  -1 7857.78 77.9221  -2
   2  -9  -1 7857.78 77.9221   1
  -2   9   0 8183.32 76.3868  -2
   2  -9   0 8183.32 76.3868   1
  -2   9   1 10980.9 64.7454  -2
   2  -9   1 10980.9 64.7454   1
  -2   9   2 2924.44 29.6933  -2
   2  -9   2 2924.44 29.6933   1
  -2   9   3 10332.7 59.1138  -2
   2  -9   3 10332.7 59.1138   1
  -2   9   4 5992.31 88.9323  -2
   2  -9   4 5992.31 88.9323   1
  -2   9   5 2325.05 47.2701  -2
   2  -9   5 2325.05 47.2701   1
  -2   8  -7 2516.46 42.9350  -2
   2  -8  -7 2516.46 42.9350   1
  -2   8  -6 1900.81 69.2651  -2
   2  -8  -6 1900.81 69.2651   1
  -2   8  -5 3097.13 89.7954  -2
   2  -8  -5 3097.13 89.7954   1
  -2   8  -4 715.624 19.9080  -2
   2  -8  -4 715.624 19.9080   1
  -2   8  -3 786.157 23.4996  -2
   2  -8  -3 786.157 23.4996   1
  -2   8  -2 315.319 15.8224  -2
   2  -8  -2 315.319 15.8224   1
  -2   8  -1 2991.57 46.4311  -2
   2  -8  -1 2991.57 46.4311   1
  -2   8   0 8499.01 72.2497  -2
   2  -8   0 8499.01 72.2497   1
  -2   8   1 2009.32 33.3295  -2
   2  -8   1 2009.32 33.3295   1
  -2   8   2 332.335 14.4765  -2
   2  -8   2 332.335 14.4765   1
  -2   8   3 1074.03 19.6099  -2
   2  -8   3 1074.03 19.6099   1
  -2   8   4 1036.44 19.8326  -2
   2  -8   4 1036.44 19.8326   1
  -2   8   5 3230.57 34.6906  -2
   2  -8   5 3230.57 34.6906   1
  -2   8   6 2989.31 34.0911  -2
   2  -8   6 2989.31 34.0911   1
  -2   8   7 3620.12 42.1540  -2
   2  -8   7 3620.12 42.1540   1
   2  -7  -8 1676.49 35.9059   1
   2  -7  -7 3110.95 53.7277   1
   2  -7  -6 1365.83 34.8665   1
  -2   7  -2 2058.49 48.5460  -2
   2  -7  -2 2058.49 48.5460   1
  -2   7  -1 22144.5 136.337  -2
   2  -7  -1 22144.5 136.337   1
  -2   7   0 37311.3 121.607  -2
   2  -7   0 37311.3 121.607   1
  -2   7   1 15888.1 73.5342  -2
   2  -7   1 15888.1 73.5342   1
  -2   7   2 2374.59 27.6816  -2
   2  -7   2 2374.59 27.6816   1
  -2   7   3 3324.97 57.6316  -2
   2  -7   3 3324.97 57.6316   1
  -2   7   4 8007.28 77.3862  -2
   2  -7   4 8007.28 77.3862   1
  -2   7   5 7457.71 101.802  -2
   2  -7   5 7457.71 101.802   1
   2  -7   6 18.6474 4.93965   1
   2  -7   7 857.742 14.8527   1
  -2   7  -8 613.856 14.3888   1
   2  -7   9 519.820 13.0170   1
   2  -6  -9 124.976 15.5030   1
   2  -6  -8 595.675 30.1869   1
   2  -6  -7 534.398 24.7129   1
   2  -6  -6 259.901 16.3965   1
   2  -6  -5 19369.4 93.8800   1
   2  -6  -4 110.309 7.10726   1
   2  -6  -3 3117.27 23.9809   1
   2  -6  -2 3654.96 25.4512   1
  -2   6  -1 4439.37 88.5974  -2
   2  -6  -1 4439.37 88.5974   1
  -2   6   0 38239.0 247.076  -2
   2  -6   0 38239.0 247.076   1
  -2   6   1 7171.64 75.9905  -2
   2  -6   1 7171.64 75.9905   1
   2  -6   2 6124.94 39.4773   1
   2  -6   3 12799.4 81.1874   1
   2  -6   4 797.401 16.3798   1
  -2   6  -5 6783.49 81.3847   1
   2  -6   6 34.7665 11.7809   1
   2  -6   7 30.5270 7.30214   1
   2  -6   8 2030.17 23.7216   1
  -2   6  -9 15.3934 3.98680   1
   2  -6  10 1661.69 16.8974   1
   2  -5 -10 1368.30 22.5209   1
  -2   5   9 5026.75 54.6405   1
   2  -5  -8 2139.85 55.8537   1
   2  -5  -7 310.348 19.8700   1
   2  -5  -6 8034.92 82.3390   1
   2  -5  -5 6055.08 48.8350   1
   2  -5  -4 13633.6 58.3516   1
   2  -5  -3 829.086 10.7733   1
   2  -5  -2 418.558 7.20954   1
   2  -5  -1 2160.57 22.7644   1
  -2   5   0 4303.71 71.6090  -2
   2  -5   1 4303.71 71.6090   1
   2  -5   2 12.2572 3.98023   1
   2  -5   3 4451.78 36.4843   1
   2  -5   4 14413.5 68.9795   1
   2  -5   5 113.669 7.04945   1
  -2   5  -6 55463.7 250.340   1
  -2   5  -7 3782.67 36.4806   1
   2  -5   8 401.087 11.8204   1
  -2   5  -9 123.496 7.83614   1
  -2   5 -10 1526.69 20.3679   1
  -2   5 -11 57.4548 4.27411   1
   2  -4 -11 1593.81 26.8118   1
   2  -4 -10 4055.23 36.8453   1
  -2   4   9 1031.85 22.3948   1
   2  -4  -8 763.708 23.3168   1
  -2   4   7 18591.9 133.559   1
  -2   4   6 6633.63 57.0199   1
   2  -4  -5 5414.31 38.5506   1
   2  -4  -4 7474.59 46.0540   1
   2  -4  -3 8622.72 40.8375   1
   2  -4  -2 20887.3 85.5710   1
   2  -4  -1 6825.09 47.5971   1
  -2   4  -1 31483.1 131.016  -2
   2  -4   0 31483.1 131.016   1
   2  -4   2 5249.40 54.1046   1
   2  -4   3 22419.0 89.5644   1
   2  -4   4 2377.02 17.9525   1
  -2   4  -5 24844.2 115.848   1
  -2   4  -6 11646.4 58.4501   1
  -2   4  -7 29595.9 153.277   1
  -2   4  -8 4847.30 43.4113   1
   2  -4   9 2676.55 34.6404   1
  -2   4 -10 2383.30 23.6433   1
  -2   4 -11 194.107 8.21889   1
  -2   4 -12 2918.58 39.3211   1
  -2   3  11 219.010 8.14348   1
  -2   3  10 1475.34 23.8384   1
   2  -3  -9 1609.03 25.7828   1
  -2   3  -9 4799.59 94.3404  -2
   2  -3  -8 4799.59 94.3404   1
  -2   3  -8 20184.9 132.276  -2
   2  -3  -7 20184.9 132.276   1
  -2   3  -7 559.417 35.5725  -2
   2  -3  -6 559.417 35.5725   1
  -2   3  -6 720.234 21.4934  -2
   2  -3  -5 720.234 21.4934   1
   2  -3   5 459.675 12.9745  -2
  -2   3   4 459.675 12.9745   1
   2  -3   4 383.482 35.4182  -2
  -2   3   3 383.482 35.4182   1
  -2   3  -3 10350.1 105.056  -2
   2  -3  -2 10350.1 105.056   1
  -2   3  -2 5335.31 82.4446  -2
   2  -3  -1 5335.31 82.4446   1
  -2   3  -1 15674.2 117.520  -2
   2  -3   0 15674.2 117.520   1
  -2   3   0 23730.7 168.381  -2
   2  -3   1 23730.7 168.381   1
  -2   3   1 4780.90 73.8573  -2
   2  -3   2 4780.90 73.8573   1
  -2   3   2 11842.2 139.989  -2
   2  -3   3 11842.2 139.989   1
  -2   3   4 513.380 15.4482  -2
   2  -3   5 513.380 15.4482   1
  -2   3   5 768.459 18.7364  -2
   2  -3   6 768.459 18.7364   1
  -2   3   6 342.076 22.0974  -2
   2  -3   7 342.076 22.0974   1
  -2   3   7 25667.4 138.491  -2
   2  -3   8 25667.4 138.491   1
  -2   3 -10 6305.66 60.5190   1
  -2   3 -11 16887.5 86.6680   1
  -2   3 -12 145.329 6.33958   1
   2  -2  13 133.154 9.35074  -2
  -2   2  12 133.154 9.35074   1
   2  -2  12 4722.30 55.0722  -2
  -2   2  11 4722.30 55.0722   1
  -2   2 -11 4306.87 41.6347  -2
   2  -2 -10 4306.87 41.6347   1
   2  -2  10 9185.93 62.3724  -2
  -2   2   9 9185.93 62.3724   1
   2  -2   9 1192.59 26.4167  -2
  -2   2   8 1192.59 26.4167   1
  -2   2  -8 6338.17 55.3665  -2
   2  -2  -7 6338.17 55.3665   1
   2  -2   7 44548.7 215.371  -2
  -2   2   6 44548.7 215.371   1
  -2   2  -6 12295.8 108.223  -2
   2  -2  -5 12295.8 108.223   1
  -2   2  -5 12587.9 170.445  -2
   2  -2  -4 12587.9 170.445   1
  -2   2  -4 14034.2 175.689  -2
   2  -2  -3 14034.2 175.689   1
   2  -2   3 10513.5 113.129  -2
  -2   2   2 10513.5 113.129   1
  -2   2  -2 64883.7 405.849  -2
   2  -2  -1 64883.7 405.849   1
  -2   2  -1 1943.83 59.1776  -2
   2  -2   0 1943.83 59.1776   1
   2  -2   0 2902.47 83.8699  -2
  -2   2  -1 2902.47 83.8699   1
  -2   2   1 73711.2 269.171  -2
   2  -2   2 73711.2 269.171   1
   2  -2  -2 16825.0 172.042  -2
  -2   2  -3 16825.0 172.042   1
   2  -2  -3 8781.09 105.478  -2
  -2   2  -4 8781.09 105.478   1
   2  -2  -4 8808.58 115.720  -2
  -2   2  -5 8808.58 115.720   1
  -2   2   5 8179.16 67.1793  -2
   2  -2   6 8179.16 67.1793   1
   2  -2  -6 30989.8 186.850  -2
  -2   2  -7 30989.8 186.850   1
   2  -2  -7 7160.12 74.5906  -2
  -2   2  -8 7160.12 74.5906   1
   2  -2  -8 761.719 24.3168  -2
  -2   2  -9 761.719 24.3168   1
  -2   2   9 8492.12 85.8021  -2
   2  -2  10 8492.12 85.8021   1
   2  -2 -10 3384.00 48.0580  -2
  -2   2 -11 3384.00 48.0580   1
   2  -2 -11 3052.37 35.7878  -2
  -2   2 -12 3052.37 35.7878   1
   2  -2 -12 103.287 10.3518  -2
  -2   2 -13 103.287 10.3518   1
   2  -1 -12 2593.90 26.6297   1
   2  -1 -11 84.9942 6.22050   1
   2  -1 -10 1048.27 15.7746   1
   2  -1  -9 66.9460 7.68716   1
  -2   1   8 708.424 14.7678   1
   2  -1  -7 4731.04 34.4600   1
   2  -1  -6 3387.48 24.3297   1
   2  -1  -5 2497.85 25.7613   1
   2  -1  -4 2212.63 48.1240   1
   2  -1  -3 163702. 437.799   1
  -2   1   2 4800.87 49.7794   1
   2  -1  -1 1888.89 39.7228   1
  -2   1  -1 3813.55 69.3311  -2
   2  -1   0 3813.55 69.3311   1
  -2   1   0 3197.69 83.4506  -2
   2  -1   1 3197.69 83.4506   1
   2  -1   2 2625.16 30.5343   1
   2  -1   3 8744.88 73.0153   1
   2  -1   4 7359.76 78.1281   1
  -2   1  -5 5424.04 63.6321   1
   2  -1   6 14484.0 148.288   1
   2  -1   7 29986.5 114.858   1
   2  -1   8 1375.27 15.7754   1
  -2   1  -9 1977.69 22.0557   1
  -2   1 -10 2492.01 22.1153   1
  -2   1 -11 1242.97 16.4416   1
   2  -1  12 456.135 13.5589   1
  -2   1 -13 4421.58 45.6984   1
  -2   0  12 642.243 13.2795   1
   2   0 -11 10308.2 44.1603   1
  -2   0  10 6440.94 36.9601   1
  -2   0   9 12396.4 80.8917   1
  -2   0   8 9140.45 58.2240   1
   2   0  -7 262.780 9.82195   1
  -2   0   6 50510.4 146.147   1
  -2   0   5 7082.09 81.7411   1
   2   0  -4 14010.8 96.2500   1
   2   0  -3 4955.22 50.2300   1
   2   0  -2 21761.5 113.549   1
   2   0  -1 30821.3 135.040   1
  -2   0   0 1884.76 23.3883   1
  -2   0  -1 32180.6 145.069   1
   2   0   2 81992.0 272.374   1
   2   0   3 2943.37 34.7524   1
   2   0   4 4863.65 53.8179   1
   2   0   5 8580.54 64.8017   1
   2   0   6 38801.5 278.277   1
   2   0   7 11.3931 4.16232   1
  -2   0  -8 2033.44 19.6113   1
  -2   0  -9 70.9394 5.43039   1
   2   0  10 2741.03 20.9186   1
  -2   0 -11 1824.76 19.4732   1
  -2   0 -12 20.6540 6.91363   1
  -2   0 -13 421.794 17.7547   1
  -2  -1  12 303.392 8.23186   1
   2   1 -11 1434.21 15.3899   1
   2   1 -10 119.591 7.07357   1
   2   1  -9 4717.69 41.2666   1
   2   1  -8 25196.2 101.287   1
  -2  -1   7 79.5725 5.67468   1
  -2  -1   6 1840.45 18.4973   1
   2   1  -5 1367.55 30.4906   1
   2   1  -4 4935.24 54.1640   1
  -2  -1   3 31095.2 202.481   1
   2   1  -2 8022.26 90.6060   1
   2   1  -1 11881.4 76.7119   1
   2   1   0 113127. 339.858   1
  -2  -1  -1 458625. 588.700   1
  -2  -1  -2 988399. 856.787   1
  -2  -1  -3 29737.5 153.195   1
   2   1   4 1168.38 25.2121   1
   2   1   5 9044.01 75.0916   1
  -2  -1  -6 15644.5 126.612   1
   2   1   7 13162.0 55.4609   1
   2   1   8 2969.31 20.9238   1
  -2  -1  -9 6304.36 34.2576   1
   2   1  10 15.9072 5.30930   1
  -2  -1 -11 10923.1 53.0021   1
  -2  -1 -12 6730.52 47.8284   1
   2   1  13 1003.52 21.3693   1
  -2  -2  12 4480.72 40.6216   1
  -2  -2  11 15090.1 63.3752   1
  -2  -2  10 1291.68 19.1082   1
   2   2  -9 56.5266 5.99823   1
   2   2  -8 3473.10 28.4539   1
   2   2  -7 10793.6 49.6150   1
   2   2  -6 3387.69 28.0090   1
  -2  -2   5 2786.91 27.6006   1
   2   2  -4 13167.0 88.7262   1
  -2  -2   3 28238.1 177.226   1
  -2  -2   2 1591.83 38.8584   1
  -2  -2   1 27209.9 164.950   1
   2   2   0 2045.03 30.2479   1
  -2  -2  -1 267689. 336.258   1
  -2  -2  -2 18.4367 10.1694   1
  -2  -2  -3 1372.58 25.7369   1
   2   2   4 1055.73 25.4043   1
   2   2   5 11426.1 125.959   1
  -2  -2  -6 227.150 18.7087   1
   2   2   7 3382.41 28.1501   1
  -2  -2  -8 1659.59 15.9508   1
  -2  -2  -9 22578.2 86.3257   1
   2   2  10 1609.35 15.7300   1
   2   2  11 11479.6 54.0104   1
  -2  -2 -12 2667.64 32.8368   1
   2   2  13 2635.82 31.8648   1
  -2  -3  11 2267.92 19.7446   1
  -2  -3  10 4988.70 42.2371   1
  -2  -3   9 1074.15 16.8711   1
  -2  -3   8 288.313 7.08273   1
   2   3  -7 3081.56 27.0923   1
  -2  -3   6 2947.45 24.2291   1
  -2  -3   5 32.0402 5.00485   1
  -2  -3   4 37384.3 131.706   1
  -2  -3   3 65815.2 329.257   1
   2   3  -2 5103.56 49.5041   1
  -2  -3  -3 1942.76 78.2853  -2
   2   3  -1 1942.76 78.2853   1
   2   3   1 4098.98 51.7916   1
   2   3   0 13965.9 69.2591  -2
  -2  -3  -2 13965.9 69.2591   1
   2   3  -1 2192.52 37.9575  -2
  -2  -3  -3 2192.52 37.9575   1
   2   3   4 10105.1 134.178   1
  -2  -3  -5 2228.03 46.6714   1
  -2  -3  -6 71407.1 206.252   1
   2   3   7 18170.3 73.1265   1
  -2  -3  -8 230.310 8.06051   1
   2   3   9 9496.15 49.1273   1
   2   3  10 201.867 10.1949   1
   2   3  11 16.9686 8.00569   1
   2   3  12 1824.93 29.2019   1
   2   3  13 1741.64 23.5401   1
  -2  -4 -13 2436.76 30.4899  -2
   2   4 -11 2436.76 30.4899   1
  -2  -4 -12 2028.96 28.1667  -2
   2   4 -10 2028.96 28.1667   1
  -2  -4 -11 648.662 21.2786  -2
   2   4  -9 648.662 21.2786   1
  -2  -4 -10 4633.72 61.1529  -2
   2   4  -8 4633.72 61.1529   1
  -2  -4  -9 9191.79 81.6745  -2
   2   4  -7 9191.79 81.6745   1
   2   4   8 5523.92 55.0072  -2
  -2  -4   6 5523.92 55.0072   1
   2   4   7 1431.90 19.4335  -2
  -2  -4   5 1431.90 19.4335   1
  -2  -4  -6 10674.1 69.1802  -2
   2   4  -4 10674.1 69.1802   1
  -2  -4  -5 2532.63 58.6319  -2
   2   4  -3 2532.63 58.6319   1
   2   4   4 5168.15 90.1015  -2
  -2  -4   2 5168.15 90.1015   1
   2   4   3 334.358 17.7137  -2
  -2  -4   1 334.358 17.7137   1
   2   4   2 2762.88 65.4302  -2
  -2  -4   0 2762.88 65.4302   1
   2   4   1 48555.4 286.117  -2
  -2  -4  -1 48555.4 286.117   1
  -2  -4   0 3677.49 63.0046  -2
   2   4   2 3677.49 63.0046   1
  -2  -4   1 404.463 18.8858  -2
   2   4   3 404.463 18.8858   1
  -2  -4   2 8308.55 119.313  -2
   2   4   4 8308.55 119.313   1
  -2  -4   3 3548.45 78.1120  -2
   2   4   5 3548.45 78.1120   1
   2   4  -4 13982.5 142.809  -2
  -2  -4  -6 13982.5 142.809   1
   2   4  -5 1756.36 33.4102  -2
  -2  -4  -7 1756.36 33.4102   1
   2   4  -6 6284.83 74.3317  -2
  -2  -4  -8 6284.83 74.3317   1
   2   4  -7 12312.2 159.090  -2
  -2  -4  -9 12312.2 159.090   1
  -2  -4   8 7616.88 97.4938  -2
   2   4  10 7616.88 97.4938   1
   2   4  -9 1023.80 26.7099  -2
  -2  -4 -11 1023.80 26.7099   1
   2   4 -10 2326.59 46.9755  -2
  -2  -4 -12 2326.59 46.9755   1
  -2  -4  11 3684.99 43.2487  -2
   2   4  13 3684.99 43.2487   1
  -2  -5  10 3886.79 37.9372   1
   2   5  -9 135.299 6.29158   1
  -2  -5   8 14258.7 66.6259   1
   2   5  -7 21770.1 81.8450   1
   2   5  -6 87.4217 6.41029   1
   2   5   7 23390.2 160.036  -2
  -2  -5   5 23390.2 160.036   1
   2   5   6 8230.68 98.4605  -2
  -2  -5   4 8230.68 98.4605   1
   2   5   5 658.865 26.0428  -2
  -2  -5   3 658.865 26.0428   1
   2   5   4 3325.31 59.7289  -2
  -2  -5   2 3325.31 59.7289   1
   2   5   3 8533.81 178.855  -2
  -2  -5   1 8533.81 178.855   1
  -2  -5  -2 22068.3 208.276  -2
   2   5   0 22068.3 208.276   1
   2   5   1 940.691 34.7442  -2
  -2  -5  -1 940.691 34.7442   1
   2   5   0 19693.4 195.093  -2
  -2  -5  -2 19693.4 195.093   1
   2   5  -1 11816.7 154.224  -2
  -2  -5  -3 11816.7 154.224   1
   2   5  -2 2416.81 36.5044  -2
  -2  -5  -4 2416.81 36.5044   1
   2   5  -3 650.363 28.9334  -2
  -2  -5  -5 650.363 28.9334   1
  -2  -5  -8 279.713 12.1347   1
  -2  -5  -9 4160.12 62.5933   1
   2   5  10 254.729 13.5748   1
   2   5  11 4002.49 41.5727   1
  -2  -5 -12 8.29902 4.76084   1
  -2  -6  10 3771.99 52.8185   1
  -2  -6   9 1652.25 18.1329   1
  -2  -6   8 217.204 6.95101   1
  -2  -6   7 920.382 15.2900   1
  -2  -6   6 2781.51 33.5968   1
  -2  -6   5 515.803 11.3552   1
   2   6  -4 29871.9 123.120   1
  -2  -6   3 9126.52 38.1013   1
  -2  -6   2 12208.2 54.7475   1
  -2  -6   1 3346.47 28.8151   1
   2   6   0 11163.2 62.5739   1
  -2  -6  -1 10713.7 56.8270   1
  -2  -6  -2 2214.53 23.0708   1
  -2  -6  -3 14448.3 92.1497   1
  -2  -6  -4 10739.4 46.2700   1
  -2  -6  -5 15362.1 69.0023   1
   2   6   6 6942.77 37.5656   1
  -2  -6  -7 3519.36 39.4476   1
  -2  -6  -8 5241.50 50.3755   1
   2   6   9 3567.22 35.0959   1
   2   6  10 16578.7 111.082   1
  -2  -6 -11 3228.29 27.0957   1
   2   6  12 771.454 18.8562   1
   2   7  -9 2105.40 23.8453   1
  -2  -7   8 145.287 5.26842   1
  -2  -7   7 3435.07 36.2753   1
  -2  -7   6 547.377 12.5913   1
   2   7  -5 1825.46 20.3121   1
   2   7  -4 4354.23 32.5677   1
   2   7  -3 60047.7 154.423   1
  -2  -7   2 17388.1 67.2570   1
  -2  -7   1 9505.20 44.0760   1
  -2  -7   0 5572.01 29.8807   1
  -2  -7  -1 3415.46 35.7920   1
   2   7   2 826.022 14.4537   1
   2   7   3 10.5448 4.40181   1
  -2  -7  -4 244.531 7.58986   1
  -2  -7  -5 412.018 8.41005   1
  -2  -7  -6 884.780 12.2222   1
  -2  -7  -7 9560.01 82.0824   1
  -2  -7  -8 159.949 9.50805   1
   2   7   9 2786.32 32.1732   1
  -2  -7 -10 703.441 21.2524   1
   2   7  11 9.97717 5.24005   1
  -2  -8   8 3047.66 29.0663   1
   2   8  -7 1728.79 16.6036   1
  -2  -8   6 28.0649 5.38235   1
   2   8  -5 1091.29 14.1103   1
   2   8  -4 26.1098 5.29535   1
  -2  -8   3 1663.31 13.6986   1
  -2  -8   2 5067.95 28.2868   1
  -2  -8   1 2338.69 23.4733   1
  -2  -8   0 7102.93 40.0681   1
   2   8   1 8282.84 48.8047   1
  -2  -8  -2 2270.89 22.2224   1
   2   8   3 22132.7 86.4693   1
  -2  -8  -4 6770.99 41.9964   1
  -2  -8  -5 3903.91 34.2395   1
  -2  -8  -6 144.194 6.29686   1
  -2  -8  -7 853.809 19.4910   1
  -2  -8  -8 15937.7 103.054   1
  -2  -8  -9 2619.52 39.5583   1
   2   8  10 164.049 8.82719   1
  -2  -9   6 158.270 6.61555   1
  -2  -9   5 2.91983 3.91353   1
   2   9  -4 231.482 6.72624   1
   2   9   6 410.622 30.2111  -2
  -2  -9   3 410.622 30.2111   1
   2   9   5 395.563 21.8072  -2
  -2  -9   2 395.563 21.8072   1
   2   9   4 14462.9 83.4663  -2
  -2  -9   1 14462.9 83.4663   1
   2   9   3 1389.11 23.8560  -2
  -2  -9   0 1389.11 23.8560   1
   2   9   2 9185.85 69.7127  -2
  -2  -9  -1 9185.85 69.7127   1
   2   9   1 10971.4 54.5881  -2
  -2  -9  -2 10971.4 54.5881   1
   2   9   0 2083.14 23.7714  -2
  -2  -9  -3 2083.14 23.7714   1
   2   9  -1 20867.8 127.528  -2
  -2  -9  -4 20867.8 127.528   1
   2   9  -2 411.742 24.3888  -2
  -2  -9  -5 411.742 24.3888   1
   2   9  -3 287.320 38.0028  -2
  -2  -9  -6 287.320 38.0028   1
  -2  -9  -7 2801.66 30.9252   1
  -2  -9  -8 860.598 26.3224   1
   2   9   9 450.974 15.4157   1
   2  10   7 4219.23 41.1384  -2
  -2 -10   4 4219.23 41.1384   1
   2  10   6 3918.97 57.4420  -2
  -2 -10   3 3918.97 57.4420   1
  -2 -10  -5 4675.46 38.5658  -2
   2  10  -2 4675.46 38.5658   1
  -2 -10  -4 7103.64 43.2867  -2
   2  10  -1 7103.64 43.2867   1
   2  10   3 5842.12 51.0700  -2
  -2 -10   0 5842.12 51.0700   1
   2  10   2 508.415 16.1151  -2
  -2 -10  -1 508.415 16.1151   1
   2  10   1 366.701 17.6555  -2
  -2 -10  -2 366.701 17.6555   1
   2  10   0 8494.18 62.6727  -2
  -2 -10  -3 8494.18 62.6727   1
   2  10  -1 9069.10 59.7941  -2
  -2 -10  -4 9069.10 59.7941   1
   2  10  -2 3168.05 42.4942  -2
  -2 -10  -5 3168.05 42.4942   1
   2  10  -3 2533.35 51.9499  -2
  -2 -10  -6 2533.35 51.9499   1
   2  10  -4 2602.67 41.0616  -2
  -2 -10  -7 2602.67 41.0616   1
  -2 -11  -4 481.087 11.7043  -2
   2  11  -1 481.087 11.7043   1
   2  11   3 4054.16 28.7309  -2
  -2 -11   0 4054.16 28.7309   1
  -2 -11  -2 2610.43 34.8324  -2
   2  11   1 2610.43 34.8324   1
   2  11   1 3607.89 35.6240  -2
  -2 -11  -2 3607.89 35.6240   1
  -2 -11   0 4276.68 25.7354  -2
   2  11   3 4276.68 25.7354   1
   2  11  -1 454.575 10.7042  -2
  -2 -11  -4 454.575 10.7042   1
   3  -9  -1 1946.77 39.2790   1
   3  -9   0 156.483 12.0045   1
   3  -9   1 3295.49 36.6269   1
   3  -9   2 3462.42 34.9011   1
   3  -9   3 523.734 17.5832   1
   3  -8  -5 2048.54 34.4737   1
   3  -8  -4 4847.70 78.1001   1
   3  -8  -3 474.872 22.9763   1
  -3   8  -3 3734.25 72.2040  -2
   3  -8  -2 3734.25 72.2040   1
  -3   8  -2 6968.11 60.1609  -2
   3  -8  -1 6968.11 60.1609   1
  -3   8  -1 4642.17 65.5368  -2
   3  -8   0 4642.17 65.5368   1
  -3   8   0 4933.10 62.0297  -2
   3  -8   1 4933.10 62.0297   1
  -3   8   1 7794.05 77.6515  -2
   3  -8   2 7794.05 77.6515   1
  -3   8   2 3880.31 75.1252  -2
   3  -8   3 3880.31 75.1252   1
   3  -8   4 2279.99 31.1855   1
   3  -8   5 6425.10 48.2161   1
   3  -8   6 5985.21 42.4002   1
  -3   7  -8 76.2080 22.9868  -2
   3  -7  -7 76.2080 22.9868   1
  -3   7  -7 88.2723 22.9570  -2
   3  -7  -6 88.2723 22.9570   1
  -3   7  -6 781.420 55.6456  -2
   3  -7  -5 781.420 55.6456   1
  -3   7  -5 1078.22 29.3085  -2
   3  -7  -4 1078.22 29.3085   1
  -3   7  -4 5572.93 50.8883  -2
   3  -7  -3 5572.93 50.8883   1
  -3   7  -3 3358.05 36.1350  -2
   3  -7  -2 3358.05 36.1350   1
  -3   7  -2 3478.28 35.4948  -2
   3  -7  -1 3478.28 35.4948   1
  -3   7  -1 1714.89 26.7298  -2
   3  -7   0 1714.89 26.7298   1
  -3   7   0 1986.07 26.1459  -2
   3  -7   1 1986.07 26.1459   1
  -3   7   1 4457.04 34.5722  -2
   3  -7   2 4457.04 34.5722   1
  -3   7   2 3358.89 32.3456  -2
   3  -7   3 3358.89 32.3456   1
  -3   7   3 3551.81 40.1218  -2
   3  -7   4 3551.81 40.1218   1
  -3   7   4 1505.99 27.4740  -2
   3  -7   5 1505.99 27.4740   1
  -3   7   5 522.372 16.7051  -2
   3  -7   6 522.372 16.7051   1
  -3   7   6 128.079 9.62011  -2
   3  -7   7 128.079 9.62011   1
  -3   7   7 159.122 11.9615  -2
   3  -7   8 159.122 11.9615   1
  -3   6  -9 14895.4 94.5473  -2
   3  -6  -8 14895.4 94.5473   1
  -3   6  -8 4361.26 71.1896  -2
   3  -6  -7 4361.26 71.1896   1
  -3   6  -7 786.081 58.9493  -2
   3  -6  -6 786.081 58.9493   1
  -3   6  -6 11607.0 197.871  -2
   3  -6  -5 11607.0 197.871   1
  -3   6  -5 9261.58 114.744  -2
   3  -6  -4 9261.58 114.744   1
  -3   6  -4 5445.07 46.1709  -2
   3  -6  -3 5445.07 46.1709   1
  -3   6  -3 3594.56 38.0687  -2
   3  -6  -2 3594.56 38.0687   1
  -3   6  -2 3863.46 34.4037  -2
   3  -6  -1 3863.46 34.4037   1
  -3   6  -1 15183.6 83.3569  -2
   3  -6   0 15183.6 83.3569   1
  -3   6   0 11728.4 68.7744  -2
   3  -6   1 11728.4 68.7744   1
  -3   6   1 3628.97 34.2513  -2
   3  -6   2 3628.97 34.2513   1
  -3   6   2 5505.57 44.5618  -2
   3  -6   3 5505.57 44.5618   1
  -3   6   3 4003.40 40.8566  -2
   3  -6   4 4003.40 40.8566   1
  -3   6   4 8883.58 70.3533  -2
   3  -6   5 8883.58 70.3533   1
  -3   6   5 10242.9 83.1453  -2
   3  -6   6 10242.9 83.1453   1
  -3   6   6 856.959 19.6343  -2
   3  -6   7 856.959 19.6343   1
  -3   6   7 3100.72 34.1446  -2
   3  -6   8 3100.72 34.1446   1
   3  -6  -8 17422.5 84.3748  -2
  -3   6  -9 17422.5 84.3748   1
   3  -5  -9 187.371 10.3533   1
   3  -5  -8 2155.09 37.4385   1
   3  -5  -7 599.739 27.0319   1
   3  -5  -6 580.309 33.7930   1
   3  -5  -5 322.990 23.1015   1
   3  -5  -4 5860.27 44.8236   1
   3  -5  -3 129.722 6.79893   1
  -3   5  -3 77135.3 233.930  -2
   3  -5  -2 77135.3 233.930   1
  -3   5  -2 11213.3 123.035  -2
   3  -5  -1 11213.3 123.035   1
  -3   5  -1 9889.96 104.734  -2
   3  -5   0 9889.96 104.734   1
   3  -5   0 7583.95 55.0310  -2
  -3   5  -1 7583.95 55.0310   1
  -3   5   1 10167.0 71.6525  -2
   3  -5   2 10167.0 71.6525   1
  -3   5   2 46713.4 189.061  -2
   3  -5   3 46713.4 189.061   1
   3  -5   4 2778.55 20.1351   1
   3  -5   5 3120.88 25.5971   1
  -3   5  -6 2974.33 32.2553   1
   3  -5   7 278.489 10.7149   1
   3  -5   8 12910.7 100.663   1
  -3   5  -9 1352.47 24.6208   1
  -3   5 -10 2415.01 22.7507   1
   3  -4 -10 3640.11 39.6390   1
   3  -4  -9 720.092 18.0029   1
   3  -4  -8 11511.7 107.519   1
   3  -4  -7 327.644 19.9014   1
   3  -4  -6 29.4073 9.09686   1
  -3   4   5 9780.91 81.4084   1
   3  -4  -4 17693.7 87.4948   1
   3  -4  -3 31703.2 109.015   1
   3  -4  -2 12754.8 48.8534   1
   3  -4  -1 3100.15 22.2929   1
  -3   4   0 14963.8 128.615  -2
   3  -4   1 14963.8 128.615   1
   3  -4   2 615.487 8.51280   1
   3  -4   3 729.418 9.53237   1
  -3   4  -4 8176.51 46.8615   1
   3  -4   5 285.145 7.22878   1
   3  -4   6 4362.46 36.3565   1
   3  -4   7 14823.3 52.6313   1
   3  -4   8 7443.85 43.2641   1
  -3   4  -9 1080.85 26.9730   1
   3  -4  10 50.9435 6.48017   1
  -3   4 -11 270.249 6.52774   1
  -3   3  10 171.299 9.43509   1
   3  -3  -9 885.531 22.1516   1
   3  -3  -8 1071.04 26.6249   1
   3  -3  -7 2602.37 34.2850   1
   3  -3  -6 77.2026 7.56579   1
  -3   3   5 58.0658 7.11358   1
   3  -3  -4 497.138 9.26960   1
   3  -3  -3 1295.98 11.9059   1
   3  -3  -2 1183.61 11.8567   1
   3  -3  -1 3862.54 28.4787   1
   3  -3   0 15282.7 92.8710   1
  -3   3  -1 809.817 20.5791   1
   3  -3   2 18001.6 73.1385   1
   3  -3   3 79417.9 157.704   1
   3  -3   4 7504.89 38.3741   1
   3  -3   5 23.4229 4.82358   1
   3  -3   6 5683.95 44.2422   1
   3  -3   7 4217.26 37.2659   1
  -3   3  -8 12531.1 58.4097   1
  -3   3  -9 13891.3 60.0105   1
   3  -3  10 741.526 14.5706   1
   3  -3  11 212.392 8.51587   1
  -3   3 -12 2549.96 24.6349   1
  -3   2  11 508.908 12.0789   1
   3  -2 -10 245.149 9.68670   1
   3  -2  -9 6702.31 89.8285   1
   3  -2  -8 2208.34 36.1470   1
   3  -2  -7 840.501 16.2893   1
  -3   2   6 17288.6 89.4892   1
   3  -2  -5 4364.26 40.6366   1
   3  -2  -4 7160.23 42.5193   1
   3  -2  -3 1676.64 15.5195   1
  -3   2   2 1320.88 29.8786   1
   3  -2  -1 20335.8 169.524   1
  -3   2   0 24734.5 241.455   1
  -3   2  -1 6275.39 78.7443   1
  -3   2  -2 20483.0 145.724   1
   3  -2   3 13101.5 139.308   1
  -3   2  -4 535.746 19.3347   1
   3  -2   5 109.328 7.13969   1
   3  -2   6 603.271 11.4015   1
  -3   2  -7 769.678 16.3894   1
   3  -2   8 7857.96 62.8500   1
  -3   2  -9 338.884 9.74204   1
   3  -2  10 5099.19 47.5761   1
  -3   2 -11 2.69245 4.62267   1
  -3   2 -12 877.177 15.4567   1
  -3   1  11 5535.08 41.0470   1
   3  -1 -10 4128.48 34.0386   1
   3  -1  -9 1468.82 24.8755   1
   3  -1  -8 5254.49 50.8532   1
  -3   1  -9 7800.99 94.9585  -2
   3  -1  -7 7800.99 94.9585   1
  -3   1  -8 2476.28 42.4390  -2
   3  -1  -6 2476.28 42.4390   1
  -3   1  -7 25750.2 148.843  -2
   3  -1  -5 25750.2 148.843   1
  -3   1  -6 10980.4 66.9893  -2
   3  -1  -4 10980.4 66.9893   1
  -3   1  -5 2695.96 46.7055  -2
   3  -1  -3 2695.96 46.7055   1
   3  -1   4 16681.6 149.733  -2
  -3   1   2 16681.6 149.733   1
  -3   1  -3 20298.8 188.385  -2
   3  -1  -1 20298.8 188.385   1
   3  -1   2 10868.1 78.9624  -2
  -3   1   0 10868.1 78.9624   1
   3  -1   1 1680.79 65.6985  -2
  -3   1  -1 1680.79 65.6985   1
   3  -1   0 7660.03 108.583  -2
  -3   1  -2 7660.03 108.583   1
   3  -1  -1 20744.0 152.927  -2
  -3   1  -3 20744.0 152.927   1
   3  -1  -2 24767.1 178.817  -2
  -3   1  -4 24767.1 178.817   1
   3  -1  -3 3112.52 54.5684  -2
  -3   1  -5 3112.52 54.5684   1
   3  -1  -4 9712.90 74.7446  -2
  -3   1  -6 9712.90 74.7446   1
   3  -1  -5 16837.5 115.914  -2
  -3   1  -7 16837.5 115.914   1
  -3   1   6 2877.30 52.5590  -2
   3  -1   8 2877.30 52.5590   1
  -3   1   7 6691.66 78.2874  -2
   3  -1   9 6691.66 78.2874   1
   3  -1  10 684.751 11.2146   1
   3  -1  11 3570.26 30.5682   1
  -3   1 -12 1293.92 20.4678   1
   3  -1  13 1460.04 21.6356   1
   3   0  13 3537.29 34.1489  -2
  -3   0  11 3537.29 34.1489   1
   3   0  12 3660.16 35.2717  -2
  -3   0  10 3660.16 35.2717   1
   3   0  11 7066.01 76.7293  -2
  -3   0   9 7066.01 76.7293   1
  -3   0 -10 1276.24 23.1635  -2
   3   0  -8 1276.24 23.1635   1
  -3   0  -9 4639.84 41.5833  -2
   3   0  -7 4639.84 41.5833   1
  -3   0  -8 923.879 20.5298  -2
   3   0  -6 923.879 20.5298   1
  -3   0  -7 21978.6 141.594  -2
   3   0  -5 21978.6 141.594   1
  -3   0  -6 8657.11 72.5791  -2
   3   0  -4 8657.11 72.5791   1
  -3   0  -5 10257.1 154.746  -2
   3   0  -3 10257.1 154.746   1
   3   0   4 4833.48 97.7118  -2
  -3   0   2 4833.48 97.7118   1
   3   0   3 7024.90 99.2750  -2
  -3   0   1 7024.90 99.2750   1
   3   0   2 4140.06 92.4753  -2
  -3   0   0 4140.06 92.4753   1
  -3   0  -1 1661.10 49.1848  -2
   3   0   1 1661.10 49.1848   1
   3   0   0 5806.58 95.7795  -2
  -3   0  -2 5806.58 95.7795   1
   3   0  -1 9299.25 132.586  -2
  -3   0  -3 9299.25 132.586   1
  -3   0   2 3884.62 80.9947  -2
   3   0   4 3884.62 80.9947   1
   3   0  -3 9550.13 127.736  -2
  -3   0  -5 9550.13 127.736   1
  -3   0   4 13432.1 98.8174  -2
   3   0   6 13432.1 98.8174   1
  -3   0   5 28006.3 108.739  -2
   3   0   7 28006.3 108.739   1
  -3   0   6 1319.48 25.1470  -2
   3   0   8 1319.48 25.1470   1
   3   0  -7 3675.66 42.6472  -2
  -3   0  -9 3675.66 42.6472   1
   3   0  -8 1674.89 24.3363  -2
  -3   0 -10 1674.89 24.3363   1
   3   0  -9 5525.07 44.1509  -2
  -3   0 -11 5525.07 44.1509   1
   3   0 -10 2445.41 28.5622  -2
  -3   0 -12 2445.41 28.5622   1
   3   0 -11 2336.58 36.3896  -2
  -3   0 -13 2336.58 36.3896   1
  -3  -1  11 30.0292 3.96812   1
   3   1 -10 7804.05 41.2296   1
   3   1  -9 5504.14 42.5087   1
  -3  -1   8 1768.85 22.8838   1
  -3  -1   7 30668.2 91.4973   1
   3   1  -6 68985.8 165.168   1
   3   1  -5 3617.09 34.3403   1
   3   1  -4 1444.74 28.5021   1
   3   1  -3 13554.0 123.361   1
   3   1  -2 14237.4 127.144   1
  -3  -1   1 13408.1 139.057   1
  -3  -1   0 17158.8 152.533   1
  -3  -1  -1 3507.76 116.700  -2
   3   1   1 3507.76 116.700   1
  -3  -1  -2 1766.46 31.0537   1
  -3  -1  -3 30509.8 216.351   1
   3   1   4 8826.33 83.0916   1
  -3  -1  -5 788.669 27.2433   1
   3   1   6 8493.38 47.7658   1
  -3  -1  -7 29183.9 87.7203   1
   3   1   8 9866.42 45.8537   1
  -3  -1  -9 420.547 9.42664   1
  -3  -1 -10 1979.90 18.8388   1
   3   1  11 1568.83 16.9009   1
  -3  -1 -12 4060.74 39.1991   1
   3   1  13 127.460 7.02691   1
   3   2 -11 1663.94 18.6571   1
   3   2 -10 2068.06 21.4252   1
  -3  -2   9 633.502 14.5444   1
  -3  -2   8 3742.83 37.6926   1
  -3  -2   7 16872.6 83.8786   1
   3   2  -6 60.4772 5.78921   1
   3   2  -5 170.522 7.20884   1
  -3  -2   4 2690.82 21.0462   1
   3   2  -3 4116.21 66.1617   1
   3   2  -2 26392.1 199.211   1
  -3  -2   1 4.05926 8.92496   1
  -3  -2   0 1167.35 23.4574   1
  -3  -2  -1 43117.5 267.272   1
  -3  -2  -2 3419.85 42.7300   1
   3   2   3 844.955 21.7096   1
  -3  -2  -4 768.298 20.2970   1
  -3  -2  -5 3576.95 49.4514   1
   3   2   6 4744.94 27.6246   1
   3   2   7 752.824 9.48683   1
   3   2   8 9629.11 47.0367   1
  -3  -2  -9 210.985 8.17293   1
   3   2  10 2120.16 22.4672   1
  -3  -2 -11 54356.6 158.569   1
  -3  -2 -12 10997.6 83.3066   1
   3   2  13 65.4433 9.84892   1
   3   3 -11 7971.82 42.2213   1
   3   3 -10 11.4437 5.26823   1
   3   3  -9 1846.81 17.9237   1
  -3  -3   8 24.4906 5.04243   1
   3   3  -7 2110.41 25.0561   1
   3   3  -6 6722.31 41.5586   1
  -3  -3   5 6883.04 48.1875   1
   3   3  -4 1686.78 15.4251   1
   3   3  -3 10223.1 40.8064   1
  -3  -3   2 84797.9 384.571   1
  -3  -3   1 15981.0 179.056   1
   3   3   0 1627.00 32.5955   1
   3   3   1 694.901 34.9558   1
  -3  -3  -2 42744.4 215.835   1
  -3  -3  -3 21667.8 184.710   1
   3   3   4 1551.50 29.1915   1
  -3  -3  -5 6863.06 87.9283   1
  -3  -3  -6 164.268 6.08274   1
  -3  -3  -7 283.431 7.73750   1
  -3  -3  -8 5840.31 43.0313   1
   3   3   9 254.229 9.03854   1
  -3  -3 -10 2833.19 33.8931   1
  -3  -3 -11 3732.08 37.4522   1
  -3  -3 -12 2142.23 35.3510   1
   3   3  13 69.4588 10.0417   1
   3   4 -10 78.8846 9.49779   1
  -3  -4   9 583.441 11.9573   1
  -3  -4   8 927.434 13.1439   1
   3   4  -7 269.579 9.03316   1
  -3  -4   6 1858.70 18.9083   1
  -3  -4   5 148.481 5.77964   1
  -3  -4   4 545.705 11.2730   1
  -3  -4   3 20.6630 4.63617   1
  -3  -4   2 103.778 6.26533   1
  -3  -4   1 3044.27 58.1068   1
   3   4   0 2122.83 45.4363   1
   3   4   1 14204.1 142.352   1
   3   4   2 3901.08 61.3091   1
  -3  -4  -3 1546.77 41.6110   1
  -3  -4  -4 517.041 23.2946   1
   3   4   5 11258.1 46.5120   1
   3   4   6 18785.2 66.6043   1
   3   4   7 30.0134 5.20883   1
   3   4   8 37.1461 7.14619   1
  -3  -4  -9 6034.01 63.6498   1
  -3  -4 -10 13038.5 82.5992   1
  -3  -4 -11 235.686 12.2217   1
  -3  -4 -12 1516.38 38.8265   1
   3   4  13 5669.82 39.1519   1
   3   5 -10 1639.34 22.6593   1
  -3  -5   9 5909.66 41.7840   1
   3   5  -8 367.642 9.55338   1
  -3  -5   7 31.2947 5.34248   1
   3   5  -6 2519.00 25.5061   1
   3   5   8 4723.29 76.2241  -2
  -3  -5   5 4723.29 76.2241   1
   3   5   7 2971.48 62.6252  -2
  -3  -5   4 2971.48 62.6252   1
   3   5   6 1952.68 32.3175  -2
  -3  -5   3 1952.68 32.3175   1
   3   5   5 2179.39 37.2814  -2
  -3  -5   2 2179.39 37.2814   1
   3   5   4 956.532 18.1294  -2
  -3  -5   1 956.532 18.1294   1
   3   5   3 4895.08 41.3352  -2
  -3  -5   0 4895.08 41.3352   1
  -3  -5  -2 8511.89 88.1792  -2
   3   5   1 8511.89 88.1792   1
   3   5   1 6382.73 67.7718  -2
  -3  -5  -2 6382.73 67.7718   1
  -3  -5   0 5003.46 38.5833  -2
   3   5   3 5003.46 38.5833   1
   3   5  -1 603.520 13.1431  -2
  -3  -5  -4 603.520 13.1431   1
   3   5  -2 2615.07 24.4285  -2
  -3  -5  -5 2615.07 24.4285   1
   3   5  -3 2357.78 38.2710  -2
  -3  -5  -6 2357.78 38.2710   1
  -3  -5   4 2809.64 54.5725  -2
   3   5   7 2809.64 54.5725   1
  -3  -5   5 3033.77 82.0278  -2
   3   5   8 3033.77 82.0278   1
   3   5   9 164.604 14.0420   1
  -3  -5 -10 476.251 20.8453   1
  -3  -5 -11 9571.64 59.1279   1
  -3  -5 -12 6.03613 5.21764   1
   3   5  13 22.3567 6.73470   1
   3   6  12 2627.46 30.9739  -2
  -3  -6   9 2627.46 30.9739   1
   3   6  11 8590.52 55.9412  -2
  -3  -6   8 8590.52 55.9412   1
   3   6  10 3129.68 31.0985  -2
  -3  -6   7 3129.68 31.0985   1
   3   6   9 2924.11 47.5011  -2
  -3  -6   6 2924.11 47.5011   1
   3   6   8 2876.31 37.5805  -2
  -3  -6   5 2876.31 37.5805   1
  -3  -6  -7 13070.0 96.2381  -2
   3   6  -4 13070.0 96.2381   1
  -3  -6  -6 22837.0 93.2379  -2
   3   6  -3 22837.0 93.2379   1
   3   6   5 17331.4 102.207  -2
  -3  -6   2 17331.4 102.207   1
   3   6   4 6596.92 42.3429  -2
  -3  -6   1 6596.92 42.3429   1
   3   6   3 6433.98 45.7083  -2
  -3  -6   0 6433.98 45.7083   1
   3   6   2 71636.1 227.544  -2
  -3  -6  -1 71636.1 227.544   1
   3   6   1 100224. 293.207  -2
  -3  -6  -2 100224. 293.207   1
   3   6   0 8911.75 49.0488  -2
  -3  -6  -3 8911.75 49.0488   1
  -3  -6   1 4870.00 35.2200  -2
   3   6   4 4870.00 35.2200   1
   3   6  -2 23132.1 133.538  -2
  -3  -6  -5 23132.1 133.538   1
   3   6  -3 15374.2 93.1479  -2
  -3  -6  -6 15374.2 93.1479   1
   3   6  -4 7791.35 60.3560  -2
  -3  -6  -7 7791.35 60.3560   1
  -3  -6   5 4715.38 46.4186  -2
   3   6   8 4715.38 46.4186   1
   3   6  -6 4719.78 62.4414  -2
  -3  -6  -9 4719.78 62.4414   1
   3   6  -7 2863.29 37.0186  -2
  -3  -6 -10 2863.29 37.0186   1
   3   6  -8 5615.53 57.0744  -2
  -3  -6 -11 5615.53 57.0744   1
   3   6  -9 3266.75 43.5971  -2
  -3  -6 -12 3266.75 43.5971   1
  -3  -7   8 10.9642 3.04854   1
   3   7  -7 123.691 5.41027   1
  -3  -7   6 624.125 13.2404   1
  -3  -7   5 1425.72 19.8881   1
   3   7   7 14249.9 107.373  -2
  -3  -7   4 14249.9 107.373   1
   3   7   6 4501.81 70.2049  -2
  -3  -7   3 4501.81 70.2049   1
   3   7   5 9063.83 64.9053  -2
  -3  -7   2 9063.83 64.9053   1
   3   7   4 11542.6 71.6908  -2
  -3  -7   1 11542.6 71.6908   1
   3   7   3 48.0389 11.7300  -2
  -3  -7   0 48.0389 11.7300   1
   3   7   2 1551.65 27.2827  -2
  -3  -7  -1 1551.65 27.2827   1
   3   7   1 1732.04 30.8986  -2
  -3  -7  -2 1732.04 30.8986   1
   3   7   0 137.358 16.8577  -2
  -3  -7  -3 137.358 16.8577   1
   3   7  -1 7484.33 46.2279  -2
  -3  -7  -4 7484.33 46.2279   1
   3   7  -2 8416.39 56.4030  -2
  -3  -7  -5 8416.39 56.4030   1
   3   7  -3 3014.83 36.8488  -2
  -3  -7  -6 3014.83 36.8488   1
   3   7  -4 12091.4 143.657  -2
  -3  -7  -7 12091.4 143.657   1
  -3  -7  -8 7797.16 55.5621   1
   3   7   9 7650.27 62.1816   1
   3   7  10 4882.57 46.9163   1
  -3  -7 -11 313.824 10.3709   1
   3   8  -7 2738.73 23.8798   1
  -3  -8   6 2173.27 28.2428   1
   3   8  -5 355.864 8.91864   1
  -3  -8   4 5305.01 31.3733   1
   3   8  -3 38075.5 88.1496   1
  -3  -8   2 64.3115 5.62790   1
  -3  -8   1 393.595 8.86447   1
  -3  -8   0 6922.56 44.4344   1
  -3  -8  -1 4179.23 39.0193   1
  -3  -8  -2 4520.94 30.2711   1
  -3  -8  -3 4071.86 28.9537   1
  -3  -8  -4 6142.23 37.9052   1
  -3  -8  -5 2243.89 20.9326   1
  -3  -8  -6 13825.6 60.9554   1
  -3  -8  -7 52374.8 162.867   1
  -3  -8  -8 262.119 9.00688   1
  -3  -8  -9 305.653 11.0921   1
   3   8  10 626.559 13.5657   1
   3   9  -6 7911.58 37.8573   1
   3   9  -5 519.147 8.50230   1
  -3  -9   4 3529.23 28.0483   1
   3   9  -3 27.7813 4.02999   1
  -3  -9   2 0.54760 3.76051   1
  -3  -9   1 1377.21 15.4660   1
   3   9   0 3142.41 26.2246   1
  -3  -9  -1 47.8309 4.88492   1
  -3  -9  -2 2381.25 21.4493   1
  -3  -9  -3 220.812 6.72422   1
  -3  -9  -4 3656.77 29.4500   1
  -3  -9  -5 6678.31 49.1888   1
  -3  -9  -6 12390.3 50.9401   1
   3   9   7 86.9711 6.05132   1
   3   9   8 3374.37 48.2633   1
   3   9   9 2730.90 32.2447   1
   3  10  -4 2448.26 20.6368   1
   3  10  -3 709.669 10.1159   1
  -3 -10   2 728.446 8.58402   1
   3  10  -1 1277.06 11.9685   1
   3  10   0 13.8856 3.61957   1
   3  10   1 2716.86 25.0368   1
   3  10   2 4651.51 28.9878   1
  -3 -10  -3 880.467 13.9411   1
  -3 -10  -4 830.699 12.3420   1
  -3 -10  -5 41.1583 4.87314   1
   3  10   6 497.221 14.5564   1
   3  10   7 4.23298 5.06712   1
   3  10   8 211.481 12.5367   1
   3  11   5 6305.48 54.5805  -2
  -3 -11   1 6305.48 54.5805   1
   3  11   4 6669.73 36.1911  -2
  -3 -11   0 6669.73 36.1911   1
   3  11   3 3293.34 32.5206  -2
  -3 -11  -1 3293.34 32.5206   1
   3  11   2 1527.41 20.5393  -2
  -3 -11  -2 1527.41 20.5393   1
   3  11   1 4696.56 28.6461  -2
  -3 -11  -3 4696.56 28.6461   1
   3  11   0 6494.33 38.1627  -2
  -3 -11  -4 6494.33 38.1627   1
   3  11  -1 5601.63 38.6975  -2
  -3 -11  -5 5601.63 38.6975   1
   4  -8   0 925.151 30.4078   1
   4  -8   1 973.728 20.8899   1
   4  -8   2 7163.17 52.4127   1
   4  -8   3 5523.63 55.7985   1
   4  -8   4 1406.88 30.3511   1
   4  -7  -5 534.166 21.9892   1
   4  -7  -4 23.5463 15.3943   1
   4  -7  -3 386.375 23.9081   1
   4  -7  -2 503.375 26.5844   1
   4  -7  -1 73.3941 8.10606   1
  -4   7  -2 539.152 39.6811  -2
   4  -7   0 539.152 39.6811   1
  -4   7  -1 4135.71 79.0063  -2
   4  -7   1 4135.71 79.0063   1
  -4   7   0 662.048 28.4294  -2
   4  -7   2 662.048 28.4294   1
   4  -7   3 134.394 8.22631   1
   4  -7   4 347.386 9.37956   1
   4  -7   5 336.278 13.1058   1
   4  -7   6 611.311 15.1048   1
   4  -7   7 1093.85 23.3972   1
   4  -6  -7 407.339 24.6943   1
   4  -6  -6 3563.75 55.0621   1
   4  -6  -5 1083.36 51.4315   1
   4  -6  -4 3445.83 51.0287   1
   4  -6  -3 3587.52 47.8194   1
  -4   6  -4 6081.46 84.4143  -2
   4  -6  -2 6081.46 84.4143   1
  -4   6  -3 2721.21 32.7151  -2
   4  -6  -1 2721.21 32.7151   1
  -4   6  -2 2960.23 41.0224  -2
   4  -6   0 2960.23 41.0224   1
  -4   6  -1 62424.9 228.046  -2
   4  -6   1 62424.9 228.046   1
  -4   6   0 4535.40 67.2265  -2
   4  -6   2 4535.40 67.2265   1
  -4   6   1 3401.19 54.6766  -2
   4  -6   3 3401.19 54.6766   1
   4  -6   5 467.322 15.6033   1
   4  -6   6 7504.21 60.7570   1
   4  -6   7 1918.42 34.7248   1
   4  -6   8 318.376 9.51637   1
   4  -5  -8 106.091 16.7422   1
  -4   5  -9 487.976 21.9995  -2
   4  -5  -7 487.976 21.9995   1
  -4   5  -8 661.833 30.0135  -2
   4  -5  -6 661.833 30.0135   1
  -4   5  -7 2682.05 48.5298  -2
   4  -5  -5 2682.05 48.5298   1
  -4   5  -6 2623.86 77.9033  -2
   4  -5  -4 2623.86 77.9033   1
  -4   5  -5 11923.4 94.0384  -2
   4  -5  -3 11923.4 94.0384   1
  -4   5  -4 13316.2 95.3244  -2
   4  -5  -2 13316.2 95.3244   1
  -4   5  -3 1364.42 19.9340  -2
   4  -5  -1 1364.42 19.9340   1
  -4   5  -2 12479.3 88.4666  -2
   4  -5   0 12479.3 88.4666   1
  -4   5  -1 1296.58 20.0225  -2
   4  -5   1 1296.58 20.0225   1
  -4   5   0 19788.9 96.9730  -2
   4  -5   2 19788.9 96.9730   1
   4  -5  -1 2214.21 28.7165  -2
  -4   5  -3 2214.21 28.7165   1
  -4   5   2 14953.1 87.6298  -2
   4  -5   4 14953.1 87.6298   1
  -4   5   3 9042.44 71.7376  -2
   4  -5   5 9042.44 71.7376   1
  -4   5   4 2018.75 34.8431  -2
   4  -5   6 2018.75 34.8431   1
  -4   5   5 4389.79 57.8099  -2
   4  -5   7 4389.79 57.8099   1
  -4   5   6 488.659 24.2908  -2
   4  -5   8 488.659 24.2908   1
   4  -5  -7 855.597 16.5420  -2
  -4   5  -9 855.597 16.5420   1
   4  -5  10 232.890 9.28261   1
  -4   4 -11 31.0859 15.9668  -2
   4  -4  -9 31.0859 15.9668   1
  -4   4 -10 3499.63 46.9424  -2
   4  -4  -8 3499.63 46.9424   1
  -4   4  -9 5547.81 89.3003  -2
   4  -4  -7 5547.81 89.3003   1
  -4   4  -8 14182.4 120.684  -2
   4  -4  -6 14182.4 120.684   1
  -4   4  -7 7648.69 100.051  -2
   4  -4  -5 7648.69 100.051   1
   4  -4   6 32784.1 132.728  -2
  -4   4   4 32784.1 132.728   1
  -4   4  -5 144.725 9.99641  -2
   4  -4  -3 144.725 9.99641   1
  -4   4  -4 6232.93 54.4588  -2
   4  -4  -2 6232.93 54.4588   1
  -4   4  -3 4338.58 49.5888  -2
   4  -4  -1 4338.58 49.5888   1
  -4   4  -2 1452.56 24.8126  -2
   4  -4   0 1452.56 24.8126   1
  -4   4  -1 19185.3 100.310  -2
   4  -4   1 19185.3 100.310   1
  -4   4   0 2573.24 31.3965  -2
   4  -4   2 2573.24 31.3965   1
  -4   4   1 2877.41 26.3975  -2
   4  -4   3 2877.41 26.3975   1
  -4   4   2 3642.07 31.0975  -2
   4  -4   4 3642.07 31.0975   1
  -4   4   3 105.812 9.41317  -2
   4  -4   5 105.812 9.41317   1
  -4   4   4 30885.1 126.099  -2
   4  -4   6 30885.1 126.099   1
  -4   4   5 11663.6 83.4192  -2
   4  -4   7 11663.6 83.4192   1
   4  -4  -6 21084.0 115.082  -2
  -4   4  -8 21084.0 115.082   1
  -4   4   7 3339.14 41.6630  -2
   4  -4   9 3339.14 41.6630   1
   4  -4  -8 2481.36 30.5576  -2
  -4   4 -10 2481.36 30.5576   1
   4  -4  -9 31.3360 6.87332  -2
  -4   4 -11 31.3360 6.87332   1
   4  -3  -9 1764.10 29.8482   1
   4  -3  -8 2183.33 34.9174   1
   4  -3  -7 29.2000 11.3851   1
   4  -3  -6 4419.57 52.0509   1
   4  -3  -5 12018.5 70.7868   1
   4  -3  -4 2325.12 29.2604   1
   4  -3  -3 7506.58 34.9984   1
   4  -3  -2 3981.98 26.6095   1
  -4   3  -3 13985.1 98.8102  -2
   4  -3  -1 13985.1 98.8102   1
  -4   3  -2 14428.6 111.426  -2
   4  -3   0 14428.6 111.426   1
  -4   3  -1 10575.7 93.3679  -2
   4  -3   1 10575.7 93.3679   1
  -4   3   0 17116.5 110.758  -2
   4  -3   2 17116.5 110.758   1
  -4   3   1 8425.58 78.8682  -2
   4  -3   3 8425.58 78.8682   1
   4  -3   4 15047.9 53.8248   1
   4  -3   5 4108.64 23.6981   1
   4  -3   6 6846.81 43.8053   1
   4  -3   7 19375.2 80.8733   1
   4  -3   8 9598.04 58.8029   1
   4  -3   9 21836.2 75.9876   1
   4  -3  10 20.0190 5.45276   1
  -4   3 -11 11.3878 4.13648   1
  -4   2  10 2941.03 28.0680   1
  -4   2   9 459.875 15.5112   1
   4  -2  -8 2870.83 50.5710   1
   4  -2  -7 2476.76 29.5427   1
   4  -2  -6 8004.96 48.6204   1
   4  -2  -5 2131.42 25.4949   1
   4  -2  -4 13.9445 5.16301   1
   4  -2  -3 2900.03 24.1000   1
   4  -2  -2 293.145 7.82731   1
  -4   2   1 2827.59 23.6770   1
   4  -2   1 2991.24 23.8932   1
  -4   2   0 11895.0 114.105  -2
   4  -2   2 11895.0 114.105   1
   4  -2   3 871.180 11.8353   1
   4  -2   4 970.439 12.7501   1
   4  -2   5 2077.93 17.4135   1
   4  -2   6 115.751 7.13179   1
   4  -2   7 26.0337 6.76370   1
   4  -2   8 3084.44 32.1868   1
   4  -2   9 1958.00 24.0683   1
   4  -2  10 10541.1 62.0103   1
   4  -2  11 6.01146 4.83815   1
  -4   2 -12 8849.11 46.5528   1
  -4   1  10 342.047 12.0106   1
   4  -1  -9 2470.84 30.7280   1
   4  -1  -8 3363.48 37.8600   1
   4  -1  -7 2241.43 29.8454   1
   4  -1  -6 1984.94 30.0719   1
   4  -1  -5 12485.5 58.3644   1
   4  -1  -4 19442.0 87.3894   1
   4  -1  -3 9197.60 46.8860   1
   4  -1  -2 2048.86 18.1309   1
   4  -1  -1 5614.87 40.8008   1
   4  -1   0 11594.0 61.0751   1
  -4   1  -1 8170.84 90.9102  -2
   4  -1   2 8170.84 90.9102   1
   4  -1   3 6988.55 37.1314   1
   4  -1   4 24668.4 93.4881   1
   4  -1   5 3019.48 24.3248   1
   4  -1   6 618.681 13.4694   1
   4  -1   7 1219.30 16.4843   1
   4  -1   8 965.610 16.0261   1
   4  -1   9 9546.36 59.2414   1
  -4   1 -10 1382.44 20.3439   1
  -4   1 -11 714.694 12.2835   1
   4  -1  12 4549.14 35.9095   1
  -4   0  10 3450.69 30.2593   1
   4   0  -9 906.492 13.9984   1
   4   0  -8 203.308 8.84650   1
   4   0  -7 575.180 12.6308   1
   4   0  -6 539.228 12.2885   1
   4   0  -5 3549.65 35.7190   1
  -4   0   4 701.668 16.1144   1
   4   0  -3 7633.03 41.9886   1
   4   0  -2 24017.7 111.395   1
  -4   0   1 42744.0 218.988   1
  -4   0   0 659.188 25.7639   1
  -4   0  -1 3434.48 77.6667   1
  -4   0  -2 42.2903 12.4778   1
  -4   0  -3 107.073 12.0128   1
   4   0   4 538.301 11.6935   1
   4   0   5 7764.50 48.1637   1
   4   0   6 159.873 6.98085   1
   4   0   7 722.641 11.9942   1
   4   0   8 12658.1 61.0333   1
  -4   0  -9 5998.87 47.1839   1
  -4   0 -10 1018.04 14.6959   1
  -4   0 -11 1048.91 13.2603   1
  -4   0 -12 995.271 14.1010   1
   4   0  13 247.061 10.1930   1
  -4  -1  10 3815.44 23.7292   1
   4   1  -9 7940.04 50.2941   1
   4   1  -8 9091.53 46.2194   1
  -4  -1 -10 3522.79 77.5155  -2
   4   1  -7 3522.79 77.5155   1
  -4  -1  -9 16378.0 146.434  -2
   4   1  -6 16378.0 146.434   1
  -4  -1  -8 19476.2 111.867  -2
   4   1  -5 19476.2 111.867   1
   4   1   7 26805.2 118.024  -2
  -4  -1   4 26805.2 118.024   1
  -4  -1  -6 9253.35 72.5590  -2
   4   1  -3 9253.35 72.5590   1
  -4  -1  -5 18760.6 115.839  -2
   4   1  -2 18760.6 115.839   1
  -4  -1  -4 13264.5 147.239  -2
   4   1  -1 13264.5 147.239   1
   4   1   3 29564.4 286.621  -2
  -4  -1   0 29564.4 286.621   1
   4   1   2 3810.91 71.8140  -2
  -4  -1  -1 3810.91 71.8140   1
   4   1   1 4722.50 79.9404  -2
  -4  -1  -2 4722.50 79.9404   1
  -4  -1   0 19320.1 220.456  -2
   4   1   3 19320.1 220.456   1
  -4  -1   1 17439.3 168.848  -2
   4   1   4 17439.3 168.848   1
  -4  -1   2 12295.1 58.5256  -2
   4   1   5 12295.1 58.5256   1
  -4  -1   3 9633.59 64.6248  -2
   4   1   6 9633.59 64.6248   1
   4   1  -4 17548.1 100.025  -2
  -4  -1  -7 17548.1 100.025   1
  -4  -1   5 20091.5 130.657  -2
   4   1   8 20091.5 130.657   1
  -4  -1   6 10820.7 101.392  -2
   4   1   9 10820.7 101.392   1
   4   1  -7 2132.07 46.8635  -2
  -4  -1 -10 2132.07 46.8635   1
  -4  -1 -11 138.416 6.99980   1
  -4  -1 -12 666.541 12.8018   1
  -4  -1 -13 443.745 13.4603   1
  -4  -2 -13 4988.43 48.2566  -2
   4   2 -10 4988.43 48.2566   1
  -4  -2 -12 476.793 14.7507  -2
   4   2  -9 476.793 14.7507   1
  -4  -2 -11 1140.86 21.6239  -2
   4   2  -8 1140.86 21.6239   1
  -4  -2 -10 18916.5 144.999  -2
   4   2  -7 18916.5 144.999   1
   4   2   9 9279.61 89.0200  -2
  -4  -2   6 9279.61 89.0200   1
   4   2   8 9054.83 96.5717  -2
  -4  -2   5 9054.83 96.5717   1
   4   2   7 3859.87 48.7765  -2
  -4  -2   4 3859.87 48.7765   1
   4   2   6 4680.46 49.8663  -2
  -4  -2   3 4680.46 49.8663   1
   4   2   5 12772.0 108.268  -2
  -4  -2   2 12772.0 108.268   1
  -4  -2  -4 65475.0 500.828  -2
   4   2  -1 65475.0 500.828   1
   4   2   3 239499. 929.056  -2
  -4  -2   0 239499. 929.056   1
   4   2   2 7108.91 130.962  -2
  -4  -2  -1 7108.91 130.962   1
   4   2   1 11353.8 207.682  -2
  -4  -2  -2 11353.8 207.682   1
  -4  -2   0 404271. 1318.25  -2
   4   2   3 404271. 1318.25   1
  -4  -2   1 97079.3 488.495  -2
   4   2   4 97079.3 488.495   1
  -4  -2   2 12404.7 81.2107  -2
   4   2   5 12404.7 81.2107   1
   4   2  -3 6971.39 50.8172  -2
  -4  -2  -6 6971.39 50.8172   1
  -4  -2   4 3823.14 30.1326  -2
   4   2   7 3823.14 30.1326   1
  -4  -2   5 11448.5 75.1256  -2
   4   2   8 11448.5 75.1256   1
   4   2  -6 8068.58 63.3004  -2
  -4  -2  -9 8068.58 63.3004   1
  -4  -2   7 15286.9 84.5313  -2
   4   2  10 15286.9 84.5313   1
   4   2  -8 1424.33 28.7888  -2
  -4  -2 -11 1424.33 28.7888   1
   4   2  -9 638.077 27.4102  -2
  -4  -2 -12 638.077 27.4102   1
  -4  -2  10 8673.02 63.8073  -2
   4   2  13 8673.02 63.8073   1
   4   3 -10 9343.42 48.0155   1
   4   3  -9 9825.61 45.6489   1
   4   3  -8 506.683 10.8546   1
  -4  -3   7 1105.38 16.6843   1
  -4  -3   6 6301.49 40.9752   1
  -4  -3   5 10787.8 68.2700   1
  -4  -3   4 834.051 16.2778   1
   4   3  -3 8344.83 39.7496   1
   4   3   1 34836.3 385.635  -2
  -4  -3  -2 34836.3 385.635   1
   4   3   0 93172.0 625.937  -2
  -4  -3  -3 93172.0 625.937   1
   4   3  -1 8042.05 86.3449  -2
  -4  -3  -4 8042.05 86.3449   1
   4   3  -2 1798.10 55.1495  -2
  -4  -3  -5 1798.10 55.1495   1
   4   3   6 1906.21 17.0950   1
   4   3   7 44.0303 5.79261   1
   4   3   8 196.840 7.57674   1
   4   3   9 742.666 16.4843   1
   4   3  10 2237.01 33.5903   1
   4   3  11 11788.1 104.423   1
   4   3  12 2578.83 46.1203   1
   4   3  13 1895.85 25.3956   1
  -4  -4   9 1769.69 24.1073   1
   4   4  -8 3014.46 28.4744   1
  -4  -4   7 50.3230 5.84444   1
  -4  -4   6 150.917 8.25622   1
   4   4  -5 2606.18 27.7602   1
  -4  -4   4 176.944 7.24961   1
  -4  -4   3 911.137 11.3360   1
   4   4  -2 48371.8 99.7008   1
  -4  -4   1 7834.01 38.5775   1
   4   4   0 3757.23 23.5574   1
  -4  -4  -1 3412.34 21.3328   1
  -4  -4  -2 1801.35 16.4891   1
  -4  -4  -3 4159.57 29.3059   1
   4   4   4 3211.36 20.9056   1
  -4  -4  -5 4100.96 23.5206   1
   4   4   6 3517.20 21.6532   1
  -4  -4  -7 7252.94 38.7740   1
   4   4   8 35333.0 117.056   1
  -4  -4  -9 1506.49 19.7360   1
  -4  -4 -10 2065.12 25.8421   1
  -4  -4 -11 4209.51 44.2602   1
   4   4  12 593.851 20.0754   1
  -4  -4 -13 738.939 12.1135   1
   4   5  -9 1341.53 18.7673   1
   4   5  -8 642.721 9.95739   1
  -4  -5   7 6.58578 4.51949   1
  -4  -5   6 9.71451 5.26819   1
  -4  -5   5 8.84222 4.34927   1
   4   5  -4 1356.13 16.7806   1
   4   5  -3 10.3913 3.93233   1
   4   5  -2 7.79236 3.36437   1
  -4  -5   1 689.115 9.77424   1
  -4  -5   0 235.186 7.11262   1
   4   5   1 235.244 6.05526   1
  -4  -5  -2 2123.31 17.0994   1
   4   5   3 4917.19 26.8608   1
   4   5   4 28.9194 4.73308   1
  -4  -5  -5 10.4500 3.95077   1
  -4  -5  -6 4114.26 30.1652   1
  -4  -5  -7 1280.91 17.4532   1
  -4  -5  -8 2499.06 29.7192   1
  -4  -5  -9 3101.07 38.2534   1
  -4  -5 -10 2307.66 35.5159   1
   4   5  11 8285.60 78.0419   1
  -4  -5 -12 820.801 16.7638   1
  -4  -6   8 1292.08 16.1752   1
  -4  -6   7 432.570 9.17991   1
  -4  -6   6 22241.5 125.392   1
  -4  -6   5 4729.80 32.0521   1
  -4  -6   4 1013.48 12.1833   1
   4   6  -3 23236.5 73.3063   1
  -4  -6   2 592.616 9.42046   1
  -4  -6   1 301.387 7.57107   1
  -4  -6   0 2346.70 20.1633   1
  -4  -6  -1 4220.79 31.8353   1
  -4  -6  -2 9568.53 43.8621   1
  -4  -6  -3 633.572 9.30147   1
   4   6   4 7010.11 33.5863   1
   4   6   5 3776.76 22.4500   1
   4   6   6 1119.46 13.5352   1
  -4  -6  -7 472.230 10.7372   1
  -4  -6  -8 345.178 11.5821   1
  -4  -6  -9 1391.16 19.0487   1
   4   6  10 1467.92 21.0674   1
   4   6  11 2982.55 27.3577   1
   4   6  12 1547.20 21.1513   1
   4   7  -7 57.6969 5.62519   1
  -4  -7   6 567.780 11.7633   1
  -4  -7   5 204.376 8.06192   1
   4   7   8 8395.76 105.598  -2
  -4  -7   4 8395.76 105.598   1
   4   7   7 7653.22 107.314  -2
  -4  -7   3 7653.22 107.314   1
  -4  -7  -6 18063.7 113.997  -2
   4   7  -2 18063.7 113.997   1
   4   7   5 8390.23 52.0691  -2
  -4  -7   1 8390.23 52.0691   1
   4   7   4 5314.76 49.4385  -2
  -4  -7   0 5314.76 49.4385   1
  -4  -7  -3 972.276 21.1287  -2
   4   7   1 972.276 21.1287   1
   4   7   2 16656.5 78.0825  -2
  -4  -7  -2 16656.5 78.0825   1
   4   7   1 775.338 15.4425  -2
  -4  -7  -3 775.338 15.4425   1
   4   7   0 3318.02 28.5105  -2
  -4  -7  -4 3318.02 28.5105   1
   4   7  -1 9880.11 57.3312  -2
  -4  -7  -5 9880.11 57.3312   1
   4   7  -2 14787.5 63.1408  -2
  -4  -7  -6 14787.5 63.1408   1
   4   7  -3 9658.42 84.4343  -2
  -4  -7  -7 9658.42 84.4343   1
   4   7  -4 5995.20 58.8851  -2
  -4  -7  -8 5995.20 58.8851   1
  -4  -7  -9 2994.11 33.2175   1
   4   7  10 1580.81 24.3802   1
   4   7  11 4458.35 36.9092   1
   4   8  10 1274.12 28.9246  -2
  -4  -8   6 1274.12 28.9246   1
  -4  -8  -9 5731.85 59.0890  -2
   4   8  -5 5731.85 59.0890   1
  -4  -8  -8 842.807 21.3752  -2
   4   8  -4 842.807 21.3752   1
  -4  -8  -7 2461.86 32.7497  -2
   4   8  -3 2461.86 32.7497   1
   4   8   6 14806.7 88.7543  -2
  -4  -8   2 14806.7 88.7543   1
  -4  -8  -5 50498.8 228.330  -2
   4   8  -1 50498.8 228.330   1
  -4  -8  -4 1560.67 22.7134  -2
   4   8   0 1560.67 22.7134   1
  -4  -8  -3 1169.41 20.6234  -2
   4   8   1 1169.41 20.6234   1
  -4  -8  -2 12723.1 93.3459  -2
   4   8   2 12723.1 93.3459   1
   4   8   1 1491.10 20.2858  -2
  -4  -8  -3 1491.10 20.2858   1
  -4  -8   0 2149.51 26.4140  -2
   4   8   4 2149.51 26.4140   1
   4   8  -1 31797.3 127.300  -2
  -4  -8  -5 31797.3 127.300   1
  -4  -8   2 9367.88 64.2939  -2
   4   8   6 9367.88 64.2939   1
  -4  -8   3 1594.55 22.6031  -2
   4   8   7 1594.55 22.6031   1
   4   8  -4 678.887 19.6389  -2
  -4  -8  -8 678.887 19.6389   1
  -4  -8   5 9500.20 76.3658  -2
   4   8   9 9500.20 76.3658   1
  -4  -8   6 1074.71 15.5937  -2
   4   8  10 1074.71 15.5937   1
   4   9  -5 124.816 5.79111   1
   4   9  -4 28.0675 3.49184   1
  -4  -9  -7 1516.84 31.7959  -2
   4   9  -3 1516.84 31.7959   1
  -4  -9  -6 4317.87 43.4052  -2
   4   9  -2 4317.87 43.4052   1
  -4  -9  -5 8247.77 41.8127  -2
   4   9  -1 8247.77 41.8127   1
  -4  -9  -4 6543.19 46.6706  -2
   4   9   0 6543.19 46.6706   1
  -4  -9  -3 2111.01 21.6011  -2
   4   9   1 2111.01 21.6011   1
  -4  -9  -2 9623.54 44.8195  -2
   4   9   2 9623.54 44.8195   1
   4   9   1 2445.15 28.0146  -2
  -4  -9  -3 2445.15 28.0146   1
   4   9   0 6374.36 53.0764  -2
  -4  -9  -4 6374.36 53.0764   1
  -4  -9   1 12442.6 89.7583  -2
   4   9   5 12442.6 89.7583   1
  -4  -9   2 4583.94 58.5008  -2
   4   9   6 4583.94 58.5008   1
  -4  -9  -8 1322.25 24.0689   1
   4   9   9 826.970 17.1441   1
  -4 -10   3 5.50200 2.95708   1
   4  10  -2 6.75316 2.57939   1
  -4 -10   1 548.188 5.92902   1
   4  10   0 362.403 5.72097   1
   4  10   1 165.953 5.45033   1
  -4 -10  -2 1045.38 12.7918   1
  -4 -10  -3 5319.28 31.5660   1
  -4 -10  -4 4782.40 25.0837   1
   4  10   5 4502.41 23.7128   1
   4  10   6 2985.72 24.1542   1
  -4 -10  -7 616.566 12.8032   1
   4  11   0 2543.27 33.8914   1
   4  11   1 915.874 10.5008   1
   4  11   2 115.074 3.58393   1
   4  11   3 17.4787 2.67869   1
  -4 -11  -4 866.223 16.3687   1
   5  -7   1 1880.66 35.1991   1
   5  -7   2 909.660 17.7809   1
   5  -7   3 1764.06 22.9379   1
   5  -7   4 2824.64 42.2162   1
   5  -6  -4 1702.69 59.1640   1
   5  -6  -3 971.952 30.7378   1
   5  -6  -2 1303.83 28.1716   1
   5  -6  -1 4912.16 54.3331   1
  -5   6  -2 1986.51 56.7459  -2
   5  -6   0 1986.51 56.7459   1
  -5   6  -1 2069.04 60.4033  -2
   5  -6   1 2069.04 60.4033   1
  -5   6   0 1677.41 47.9471  -2
   5  -6   2 1677.41 47.9471   1
   5  -6   3 4653.02 54.4908   1
   5  -6   4 1031.42 22.9873   1
   5  -6   5 672.335 15.8204   1
   5  -6   6 880.429 15.1588   1
   5  -6   7 790.064 13.7790   1
   5  -5  -6 4226.54 50.4570   1
   5  -5  -5 551.593 24.7077   1
   5  -5  -4 1409.34 41.0679   1
   5  -5  -3 5716.45 63.2535   1
   5  -5  -2 2665.05 31.2600   1
   5  -5  -1 1791.72 28.0929   1
  -5   5  -3 1944.39 65.8193  -2
   5  -5   0 1944.39 65.8193   1
  -5   5  -2 4417.16 93.3736  -2
   5  -5   1 4417.16 93.3736   1
  -5   5  -1 7150.20 99.9284  -2
   5  -5   2 7150.20 99.9284   1
   5  -5   4 3522.67 27.2847   1
   5  -5   5 1954.57 20.3359   1
   5  -5   6 1080.54 24.0271   1
   5  -5   7 3621.26 48.5728   1
   5  -5   8 1757.13 23.1058   1
   5  -4  -7 1646.03 32.1880   1
   5  -4  -6 1879.40 43.0797   1
   5  -4  -5 1083.65 33.2169   1
   5  -4  -4 172.884 24.4499   1
   5  -4  -3 384.998 12.8186   1
   5  -4  -2 10615.4 66.7893   1
  -5   4  -4 6976.18 73.7789  -2
   5  -4  -1 6976.18 73.7789   1
  -5   4  -3 41889.7 194.433  -2
   5  -4   0 41889.7 194.433   1
  -5   4  -2 4362.91 45.3729  -2
   5  -4   1 4362.91 45.3729   1
  -5   4  -1 6338.81 71.8325  -2
   5  -4   2 6338.81 71.8325   1
  -5   4   0 27064.8 138.758  -2
   5  -4   3 27064.8 138.758   1
   5  -4   5 254.573 11.1101   1
   5  -4   6 1861.70 25.7668   1
  -5   4  -7 13.5139 7.09639   1
  -5   4  -8 2482.36 26.8560   1
  -5   4  -9 2315.53 26.6194   1
  -5   4 -10 1948.35 23.4315   1
   5  -3  -8 451.745 16.7359   1
  -5   3 -10 3922.92 58.1211  -2
   5  -3  -7 3922.92 58.1211   1
  -5   3  -9 15571.6 142.652  -2
   5  -3  -6 15571.6 142.652   1
  -5   3  -8 214.186 21.0180  -2
   5  -3  -5 214.186 21.0180   1
  -5   3  -7 3236.98 80.8333  -2
   5  -3  -4 3236.98 80.8333   1
   5  -3   6 9692.48 50.7833  -2
  -5   3   3 9692.48 50.7833   1
  -5   3  -5 22012.7 82.4584  -2
   5  -3  -2 22012.7 82.4584   1
  -5   3  -4 24393.7 156.568  -2
   5  -3  -1 24393.7 156.568   1
  -5   3  -3 8844.18 59.0845  -2
   5  -3   0 8844.18 59.0845   1
  -5   3  -2 7425.23 54.8216  -2
   5  -3   1 7425.23 54.8216   1
  -5   3  -1 9125.59 65.6743  -2
   5  -3   2 9125.59 65.6743   1
  -5   3   0 9072.12 60.4910  -2
   5  -3   3 9072.12 60.4910   1
  -5   3   1 16810.7 87.4429  -2
   5  -3   4 16810.7 87.4429   1
  -5   3   2 16611.9 80.9469  -2
   5  -3   5 16611.9 80.9469   1
  -5   3   3 8675.11 53.2625  -2
   5  -3   6 8675.11 53.2625   1
  -5   3   4 4094.31 48.7075  -2
   5  -3   7 4094.31 48.7075   1
   5  -3  -5 229.987 13.1960  -2
  -5   3  -8 229.987 13.1960   1
  -5   3   6 17959.7 75.4655  -2
   5  -3   9 17959.7 75.4655   1
   5  -3  -7 2582.67 37.9601  -2
  -5   3 -10 2582.67 37.9601   1
  -5   3 -11 213.956 7.05253   1
  -5   2 -11 3465.37 51.0096  -2
   5  -2  -8 3465.37 51.0096   1
  -5   2 -10 7268.82 57.9079  -2
   5  -2  -7 7268.82 57.9079   1
  -5   2  -9 3762.33 48.7679  -2
   5  -2  -6 3762.33 48.7679   1
  -5   2  -8 2125.88 35.6613  -2
   5  -2  -5 2125.88 35.6613   1
  -5   2  -7 1426.06 34.0695  -2
   5  -2  -4 1426.06 34.0695   1
   5  -2   6 1112.74 19.0914  -2
  -5   2   3 1112.74 19.0914   1
   5  -2   5 12306.6 75.3527  -2
  -5   2   2 12306.6 75.3527   1
  -5   2  -4 13335.3 76.8354  -2
   5  -2  -1 13335.3 76.8354   1
  -5   2  -3 914.611 18.0968  -2
   5  -2   0 914.611 18.0968   1
  -5   2  -2 5862.65 48.6535  -2
   5  -2   1 5862.65 48.6535   1
  -5   2  -1 4194.21 38.7100  -2
   5  -2   2 4194.21 38.7100   1
   5  -2   0 532.922 12.0931  -2
  -5   2  -3 532.922 12.0931   1
  -5   2   1 23432.4 113.929  -2
   5  -2   4 23432.4 113.929   1
  -5   2   2 20358.8 102.334  -2
   5  -2   5 20358.8 102.334   1
  -5   2   3 1203.25 18.3493  -2
   5  -2   6 1203.25 18.3493   1
   5  -2  -4 1415.08 30.8071  -2
  -5   2  -7 1415.08 30.8071   1
  -5   2   5 2904.60 41.9947  -2
   5  -2   8 2904.60 41.9947   1
   5  -2  -6 3652.37 43.0833  -2
  -5   2  -9 3652.37 43.0833   1
  -5   2   7 9832.17 54.5941  -2
   5  -2  10 9832.17 54.5941   1
   5  -2  -8 5526.09 42.7789  -2
  -5   2 -11 5526.09 42.7789   1
  -5   1   8 951.817 16.9744   1
   5  -1  -7 7121.57 56.0688   1
   5  -1  -6 664.559 19.8119   1
   5  -1  -5 3229.41 49.6474   1
   5  -1  -4 10771.0 84.9855   1
   5  -1  -3 2967.08 22.5083   1
   5  -1  -2 5856.33 39.5569   1
  -5   1  -3 5843.41 68.1022  -2
   5  -1   0 5843.41 68.1022   1
  -5   1  -2 25475.8 151.368  -2
   5  -1   1 25475.8 151.368   1
  -5   1  -1 16279.6 146.056  -2
   5  -1   2 16279.6 146.056   1
  -5   1   0 8076.43 103.466  -2
   5  -1   3 8076.43 103.466   1
  -5   1   1 15334.2 141.172  -2
   5  -1   4 15334.2 141.172   1
   5  -1   5 4189.43 30.3241   1
   5  -1   6 342.607 8.99905   1
   5  -1   7 742.056 12.8202   1
   5  -1   8 662.548 14.1007   1
   5  -1   9 3412.05 28.7366   1
  -5   1 -10 5110.36 35.1690   1
   5  -1  11 1950.71 17.3038   1
  -5   1 -12 1018.56 18.9289   1
  -5   0   9 4314.51 30.4471   1
   5   0  -8 615.380 13.7525   1
   5   0  -7 1447.74 21.2486   1
   5   0  -6 513.665 13.6095   1
  -5   0   5 9096.13 69.1148   1
   5   0  -4 504.869 11.6569   1
   5   0  -3 14551.0 75.4550   1
   5   0  -2 222.773 7.85665   1
   5   0  -1 180.278 7.26750   1
   5   0   0 743.272 13.6937   1
   5   0   1 3407.85 31.5911   1
   5   0   2 2576.61 25.5690   1
   5   0   3 237.605 9.74662   1
   5   0   4 909.199 12.6031   1
   5   0   5 11052.2 61.7092   1
   5   0   6 6455.92 46.8855   1
  -5   0  -7 1674.00 20.3174   1
   5   0   8 2278.11 24.8658   1
  -5   0  -9 222.075 10.1296   1
  -5   0 -10 2883.72 34.0238   1
   5   0  11 2086.31 19.8853   1
   5   0  12 729.955 14.8774   1
  -5  -1   9 3230.07 27.3342   1
   5   1  -8 3907.17 26.8299   1
   5   1  -7 3518.68 38.6168   1
   5   1  -6 35.8997 5.50601   1
   5   1  -5 2119.53 21.6010   1
   5   1  -4 3809.69 28.8233   1
   5   1  -3 4207.59 26.6836   1
   5   1  -2 2259.91 24.7253   1
   5   1  -1 7.36742 4.57637   1
   5   1   0 2669.08 24.6558   1
   5   1   1 1046.50 16.5796   1
   5   1   2 857.232 12.2321   1
   5   1   3 91.7087 5.43933   1
   5   1   4 933.795 12.3871   1
   5   1   5 159.287 6.45154   1
   5   1   6 3759.42 26.8938   1
   5   1   7 464.912 9.69832   1
   5   1   8 8668.70 50.6104   1
  -5  -1  -9 3755.18 41.7819   1
  -5  -1 -10 251.488 9.23775   1
  -5  -1 -11 420.116 9.03400   1
  -5  -1 -12 189.285 6.64451   1
   5   2  -9 128.155 5.50359   1
   5   2  -8 8835.81 37.4190   1
   5   2  -7 3.19611 4.31763   1
   5   2  -6 10.7918 5.04064   1
  -5  -2   5 41928.8 124.793   1
  -5  -2   4 20583.8 100.407   1
   5   2  -3 938.538 17.0283   1
   5   2  -2 2752.43 26.9575   1
   5   2  -1 7850.51 52.8042   1
   5   2   0 6561.44 39.4230   1
  -5  -2  -3 5913.53 112.097  -2
   5   2   1 5913.53 112.097   1
  -5  -2  -2 16724.2 191.137  -2
   5   2   2 16724.2 191.137   1
   5   2   4 6083.60 36.6476   1
   5   2   5 10976.4 51.2735   1
   5   2   6 1525.50 14.1137   1
   5   2   7 3394.84 25.5100   1
   5   2   8 8622.38 51.0853   1
   5   2   9 15881.1 99.7581   1
  -5  -2 -10 1774.28 20.6753   1
  -5  -2 -11 21.4745 5.72288   1
  -5  -2 -12 4212.95 38.7702   1
  -5  -3   9 115.573 9.35462   1
   5   3  -8 3749.31 28.3723   1
   5   3  11 267.680 24.9207  -2
  -5  -3   7 267.680 24.9207   1
  -5  -3 -10 15751.5 116.345  -2
   5   3  -6 15751.5 116.345   1
   5   3   9 9704.79 104.730  -2
  -5  -3   5 9704.79 104.730   1
   5   3   8 178.840 20.1710  -2
  -5  -3   4 178.840 20.1710   1
   5   3   7 2664.03 46.5358  -2
  -5  -3   3 2664.03 46.5358   1
   5   3   6 863.681 12.9342  -2
  -5  -3   2 863.681 12.9342   1
  -5  -3  -5 3129.28 31.4184  -2
   5   3  -1 3129.28 31.4184   1
  -5  -3  -4 4132.47 28.3235  -2
   5   3   0 4132.47 28.3235   1
  -5  -3  -3 10522.4 57.4455  -2
   5   3   1 10522.4 57.4455   1
  -5  -3  -2 2878.02 24.3571  -2
   5   3   2 2878.02 24.3571   1
  -5  -3  -1 12283.6 50.9458  -2
   5   3   3 12283.6 50.9458   1
  -5  -3   0 2757.44 19.7974  -2
   5   3   4 2757.44 19.7974   1
  -5  -3   1 2611.25 27.1981  -2
   5   3   5 2611.25 27.1981   1
  -5  -3   2 563.819 11.9385  -2
   5   3   6 563.819 11.9385   1
  -5  -3   3 2835.98 33.9416  -2
   5   3   7 2835.98 33.9416   1
   5   3  -4 199.406 12.1466  -2
  -5  -3  -8 199.406 12.1466   1
   5   3  -5 6505.73 58.1150  -2
  -5  -3  -9 6505.73 58.1150   1
  -5  -3   6 13250.3 105.038  -2
   5   3  10 13250.3 105.038   1
  -5  -3   7 469.180 32.5920  -2
   5   3  11 469.180 32.5920   1
  -5  -3 -12 7994.88 66.9542   1
   5   4  12 3417.09 39.6148  -2
  -5  -4   8 3417.09 39.6148   1
  -5  -4 -11 1212.85 16.8026  -2
   5   4  -7 1212.85 16.8026   1
  -5  -4 -10 1250.41 21.1896  -2
   5   4  -6 1250.41 21.1896   1
   5   4   9 5553.46 54.4600  -2
  -5  -4   5 5553.46 54.4600   1
   5   4   8 4511.65 55.1542  -2
  -5  -4   4 4511.65 55.1542   1
   5   4   7 8140.84 77.0495  -2
  -5  -4   3 8140.84 77.0495   1
  -5  -4  -6 809.648 15.1965  -2
   5   4  -2 809.648 15.1965   1
   5   4   5 22687.8 129.062  -2
  -5  -4   1 22687.8 129.062   1
  -5  -4  -4 54444.6 172.878  -2
   5   4   0 54444.6 172.878   1
  -5  -4  -3 3338.20 26.7352  -2
   5   4   1 3338.20 26.7352   1
  -5  -4  -2 505.745 10.9501  -2
   5   4   2 505.745 10.9501   1
  -5  -4  -1 4272.76 36.3257  -2
   5   4   3 4272.76 36.3257   1
  -5  -4   0 47105.5 156.782  -2
   5   4   4 47105.5 156.782   1
  -5  -4   1 15314.6 79.5733  -2
   5   4   5 15314.6 79.5733   1
  -5  -4   2 541.894 12.2512  -2
   5   4   6 541.894 12.2512   1
  -5  -4   3 8454.98 48.2013  -2
   5   4   7 8454.98 48.2013   1
  -5  -4   4 2923.97 34.3733  -2
   5   4   8 2923.97 34.3733   1
  -5  -4   5 5327.73 47.3332  -2
   5   4   9 5327.73 47.3332   1
  -5  -4   6 1701.47 28.0540  -2
   5   4  10 1701.47 28.0540   1
  -5  -4   7 1279.97 22.4574  -2
   5   4  11 1279.97 22.4574   1
   5   4  -8 5658.50 58.0743  -2
  -5  -4 -12 5658.50 58.0743   1
   5   5  -8 13.7847 5.05066   1
  -5  -5   7 677.673 10.6558   1
  -5  -5   6 30.1466 5.00932   1
  -5  -5   5 44.0629 5.25289   1
   5   5  -4 63.6558 5.21622   1
   5   5  -3 92.1055 4.76597   1
  -5  -5  -4 946.865 30.8457  -2
   5   5   0 946.865 30.8457   1
   5   5   3 2684.00 36.7486  -2
  -5  -5  -1 2684.00 36.7486   1
  -5  -5  -2 2787.77 39.3349  -2
   5   5   2 2787.77 39.3349   1
  -5  -5  -1 2956.56 41.1848  -2
   5   5   3 2956.56 41.1848   1
  -5  -5   0 745.446 21.1394  -2
   5   5   4 745.446 21.1394   1
   5   5  -1 1801.22 42.6074  -2
  -5  -5  -5 1801.22 42.6074   1
   5   5  -2 446.181 22.0280  -2
  -5  -5  -6 446.181 22.0280   1
   5   5   7 10265.5 51.3637   1
   5   5   8 2950.89 30.8767   1
  -5  -5  -9 261.511 9.56602   1
  -5  -5 -10 876.501 18.6576   1
  -5  -5 -11 3965.81 35.5241   1
  -5  -5 -12 2877.08 34.1458   1
  -5  -6   7 3594.07 27.5881   1
  -5  -6   6 14.4833 5.21320   1
  -5  -6   5 534.992 11.4819   1
   5   6  -4 2455.24 24.1804   1
  -5  -6   3 4309.12 28.3310   1
   5   6  -2 742.610 11.0949   1
   5   6  -1 14.2415 3.66532   1
   5   6   0 1807.42 17.3131   1
   5   6   1 750.963 14.0521   1
   5   6   2 4439.93 34.5628   1
   5   6   3 3555.67 23.2337   1
   5   6   4 721.834 9.98564   1
   5   6   5 106.071 5.82918   1
   5   6   6 249.094 6.79649   1
   5   6   7 189.136 6.97998   1
  -5  -6  -8 17.1708 5.53510   1
  -5  -6  -9 842.338 14.9058   1
  -5  -6 -10 18.2678 5.08523   1
   5   6  11 155.323 5.39451   1
  -5  -7   6 4945.58 35.5089   1
  -5  -7   5 139.441 7.33141   1
   5   7  -4 50.5843 5.51038   1
   5   7  -3 232.660 7.33836   1
   5   7  -2 11644.9 49.3508   1
   5   7  -1 6905.09 35.4030   1
   5   7   0 1271.36 13.7064   1
   5   7   1 1570.32 16.2345   1
  -5  -7  -2 528.643 8.27932   1
   5   7   3 20914.9 76.3480   1
   5   7   4 32776.7 92.2982   1
   5   7   5 638.318 10.0292   1
   5   7   6 5233.07 37.1808   1
   5   7   7 8590.60 50.7236   1
  -5  -7  -8 92.3635 6.19650   1
   5   7   9 325.820 8.58619   1
   5   7  10 4015.98 35.7398   1
   5   7  11 1955.98 25.6251   1
  -5  -8   5 749.651 17.2430   1
   5   8  -4 275.267 10.6112   1
   5   8  -3 4937.98 34.1205   1
   5   8  -2 7388.05 54.9472   1
   5   8  -1 8197.59 64.0119   1
   5   8   0 148.868 5.89944   1
  -5  -8  -1 4698.76 42.4289   1
   5   8   2 81.4047 5.87255   1
   5   8   3 4176.46 27.8979   1
   5   8   4 228.247 6.54827   1
   5   8   5 337.287 7.94114   1
   5   8   6 401.857 11.0856   1
   5   8   7 794.586 12.8760   1
   5   8   8 34.6467 4.50502   1
   5   8   9 2462.59 21.8848   1
   5   8  10 1860.52 23.9635   1
  -5  -9   4 916.868 14.3623   1
  -5  -9  -7 14080.1 122.024  -2
   5   9  -2 14080.1 122.024   1
   5   9   6 13818.4 92.7385  -2
  -5  -9   1 13818.4 92.7385   1
  -5  -9  -5 5068.66 31.1441  -2
   5   9   0 5068.66 31.1441   1
  -5  -9  -4 2502.65 19.1767  -2
   5   9   1 2502.65 19.1767   1
  -5  -9  -3 4192.68 30.7308  -2
   5   9   2 4192.68 30.7308   1
  -5  -9  -2 4308.51 28.7753  -2
   5   9   3 4308.51 28.7753   1
  -5  -9  -1 2972.25 24.8562  -2
   5   9   4 2972.25 24.8562   1
  -5  -9   0 5781.47 41.8497  -2
   5   9   5 5781.47 41.8497   1
  -5  -9   1 10386.0 47.3950  -2
   5   9   6 10386.0 47.3950   1
   5   9  -2 10450.9 58.2096  -2
  -5  -9  -7 10450.9 58.2096   1
   5   9  -3 26097.4 124.477  -2
  -5  -9  -8 26097.4 124.477   1
   5   9   9 11802.0 73.1504   1
  -5 -10  -7 44.0646 9.65355  -2
   5  10  -2 44.0646 9.65355   1
   5  10   6 3074.60 34.6661  -2
  -5 -10   1 3074.60 34.6661   1
  -5 -10  -5 36.9426 4.03768  -2
   5  10   0 36.9426 4.03768   1
  -5 -10  -4 2336.88 22.3218  -2
   5  10   1 2336.88 22.3218   1
  -5 -10  -3 213.094 6.57261  -2
   5  10   2 213.094 6.57261   1
  -5 -10  -2 183.483 7.90534  -2
   5  10   3 183.483 7.90534   1
   5  10   1 2335.54 18.9381  -2
  -5 -10  -4 2335.54 18.9381   1
  -5 -10   0 42.3109 4.70675  -2
   5  10   5 42.3109 4.70675   1
  -5 -10   1 5219.71 33.2996  -2
   5  10   6 5219.71 33.2996   1
   5  10  -2 67.0679 11.4939  -2
  -5 -10  -7 67.0679 11.4939   1
  -6   6  -2 79.2940 19.7111  -2
   6  -6   1 79.2940 19.7111   1
  -6   6  -1 112.019 10.5152  -2
   6  -6   2 112.019 10.5152   1
  -6   6   0 1158.98 30.2564  -2
   6  -6   3 1158.98 30.2564   1
   6  -5  -3 473.836 25.2951   1
   6  -5  -2 3618.22 46.6639   1
  -6   5  -3 17479.8 88.5004  -2
   6  -5   0 17479.8 88.5004   1
  -6   5  -2 2797.69 38.3765  -2
   6  -5   1 2797.69 38.3765   1
  -6   5  -1 4448.07 55.7693  -2
   6  -5   2 4448.07 55.7693   1
  -6   5   0 25042.4 113.005  -2
   6  -5   3 25042.4 113.005   1
  -6   5   1 1210.41 34.3792  -2
   6  -5   4 1210.41 34.3792   1
   6  -5   5 330.030 13.9081   1
   6  -5   6 17.2243 6.30190   1
   6  -5   7 891.864 21.7598   1
   6  -4  -5 103.049 13.8201   1
   6  -4  -4 266.692 18.7432   1
   6  -4  -3 508.353 24.0746   1
   6  -4  -2 3954.80 45.0312   1
   6  -4  -1 249.649 9.74924   1
   6  -4   0 5531.20 45.0274   1
  -6   4  -1 1893.18 53.4370  -2
   6  -4   2 1893.18 53.4370   1
   6  -4   3 3453.79 33.5418   1
   6  -4   4 7125.91 40.5875   1
   6  -4   5 1379.87 17.1558   1
   6  -4   6 5479.25 43.6775   1
  -6   4  -7 31.3863 4.88442   1
   6  -4   8 1278.63 21.1686   1
   6  -3  -6 2791.68 38.8016   1
   6  -3  -5 3865.88 59.1700   1
   6  -3  -4 18.8270 12.2161   1
   6  -3  -3 3758.88 66.2421   1
   6  -3  -2 13521.2 74.5156   1
   6  -3  -1 5700.90 37.8567   1
   6  -3   0 33.1753 6.54515   1
   6  -3   2 760.022 16.2222   1
  -6   3  -1 13104.9 133.383  -2
   6  -3   3 13104.9 133.383   1
   6  -3   4 397.681 10.3639   1
   6  -3   5 1048.86 21.7730   1
   6  -3   6 298.311 9.21059   1
   6  -3   7 3472.90 37.2440   1
  -6   3  -8 4255.30 37.1259   1
  -6   3  -9 12689.6 65.5845   1
   6  -2  -6 52.3223 8.37816   1
   6  -2  -5 19.3325 10.5986   1
   6  -2  -4 6251.26 79.1681   1
   6  -2  -3 2436.56 32.2428   1
   6  -2  -2 2384.57 24.5502   1
   6  -2  -1 4658.90 30.8519   1
  -6   2  -4 3844.86 57.8527  -2
   6  -2   0 3844.86 57.8527   1
  -6   2  -3 14403.7 114.721  -2
   6  -2   1 14403.7 114.721   1
  -6   2  -2 1095.04 37.4698  -2
   6  -2   2 1095.04 37.4698   1
  -6   2  -1 12689.4 145.152  -2
   6  -2   3 12689.4 145.152   1
  -6   2   0 3672.84 46.1565  -2
   6  -2   4 3672.84 46.1565   1
   6  -2   5 381.996 9.82653   1
   6  -2   6 7358.04 46.8272   1
  -6   2  -7 395.378 12.4311   1
  -6   2  -8 12475.6 93.9545   1
  -6   2  -9 8676.98 53.9662   1
  -6   2 -10 7220.27 49.7892   1
  -6   1 -11 3389.09 33.7816  -2
   6  -1  -7 3389.09 33.7816   1
  -6   1 -10 4271.57 61.4490  -2
   6  -1  -6 4271.57 61.4490   1
  -6   1  -9 4609.56 52.4668  -2
   6  -1  -5 4609.56 52.4668   1
  -6   1  -8 7636.75 110.608  -2
   6  -1  -4 7636.75 110.608   1
  -6   1  -7 604.769 16.0356  -2
   6  -1  -3 604.769 16.0356   1
  -6   1  -6 1272.77 20.2590  -2
   6  -1  -2 1272.77 20.2590   1
   6  -1   5 3470.76 32.5366  -2
  -6   1   1 3470.76 32.5366   1
   6  -1   4 3465.39 33.9290  -2
  -6   1   0 3465.39 33.9290   1
   6  -1   3 3635.44 39.5511  -2
  -6   1  -1 3635.44 39.5511   1
  -6   1  -2 8556.61 67.2407  -2
   6  -1   2 8556.61 67.2407   1
  -6   1  -1 2363.87 28.3290  -2
   6  -1   3 2363.87 28.3290   1
  -6   1   0 4391.18 53.3814  -2
   6  -1   4 4391.18 53.3814   1
   6  -1  -1 3019.61 31.9260  -2
  -6   1  -5 3019.61 31.9260   1
  -6   1   2 835.736 14.4509  -2
   6  -1   6 835.736 14.4509   1
  -6   1   3 416.385 11.0999  -2
   6  -1   7 416.385 11.0999   1
  -6   1   4 4859.25 64.5848  -2
   6  -1   8 4859.25 64.5848   1
   6  -1  -5 3131.70 30.6325  -2
  -6   1  -9 3131.70 30.6325   1
   6  -1  -6 4243.83 32.5203  -2
  -6   1 -10 4243.83 32.5203   1
  -6   0 -11 4332.79 42.7263  -2
   6   0  -7 4332.79 42.7263   1
  -6   0 -10 4214.74 48.0346  -2
   6   0  -6 4214.74 48.0346   1
  -6   0  -9 505.408 20.3465  -2
   6   0  -5 505.408 20.3465   1
  -6   0  -8 829.649 32.1888  -2
   6   0  -4 829.649 32.1888   1
  -6   0  -7 14509.2 99.9267  -2
   6   0  -3 14509.2 99.9267   1
   6   0   6 12539.1 84.4627  -2
  -6   0   2 12539.1 84.4627   1
   6   0   5 10182.8 70.1837  -2
  -6   0   1 10182.8 70.1837   1
   6   0   4 727.901 17.1094  -2
  -6   0   0 727.901 17.1094   1
   6   0   3 3289.36 35.8456  -2
  -6   0  -1 3289.36 35.8456   1
   6   0   2 17107.2 96.7788  -2
  -6   0  -2 17107.2 96.7788   1
  -6   0  -1 5286.09 54.9956  -2
   6   0   3 5286.09 54.9956   1
  -6   0   0 1273.31 20.9132  -2
   6   0   4 1273.31 20.9132   1
  -6   0   1 11109.6 60.6313  -2
   6   0   5 11109.6 60.6313   1
  -6   0   2 14167.3 70.8051  -2
   6   0   6 14167.3 70.8051   1
  -6   0   3 9162.57 61.7508  -2
   6   0   7 9162.57 61.7508   1
  -6   0   4 974.236 19.2113  -2
   6   0   8 974.236 19.2113   1
  -6   0   5 773.879 18.4865  -2
   6   0   9 773.879 18.4865   1
   6   0  -6 3920.89 37.4002  -2
  -6   0 -10 3920.89 37.4002   1
  -6   0   7 6116.41 35.9764  -2
   6   0  11 6116.41 35.9764   1
   6   1  -7 136.416 5.34167   1
   6   1  -6 817.182 21.7511   1
   6   1  -5 841.872 17.5411   1
   6   1  -4 4734.14 58.4557   1
  -6  -1   3 911.530 16.8974   1
   6   1  -2 503.514 11.6370   1
  -6  -1  -4 27032.3 242.935  -2
   6   1   0 27032.3 242.935   1
  -6  -1  -3 2340.31 66.2563  -2
   6   1   1 2340.31 66.2563   1
  -6  -1  -2 485.710 29.6079  -2
   6   1   2 485.710 29.6079   1
  -6  -1  -1 1937.15 54.8063  -2
   6   1   3 1937.15 54.8063   1
  -6  -1   0 16166.7 118.221  -2
   6   1   4 16166.7 118.221   1
  -6  -1   1 1264.45 36.6499  -2
   6   1   5 1264.45 36.6499   1
   6   1   6 386.778 8.69422   1
   6   1   7 3306.10 32.5485   1
   6   1   8 537.154 14.0758   1
  -6  -1  -9 37.7492 5.85716   1
  -6  -1 -10 4379.66 34.8414   1
  -6  -1 -11 842.804 11.7170   1
   6   1  12 410.512 16.8841   1
  -6  -2   7 3498.48 34.5694   1
   6   2  -6 8803.25 73.8013   1
   6   2  -5 448.562 12.6953   1
  -6  -2   4 4946.01 50.2040   1
   6   2  -3 18294.4 80.0540   1
   6   2  -2 5893.84 40.8386   1
   6   2  -1 8328.34 59.6667   1
   6   2   0 7038.57 46.1129   1
   6   2   1 3396.11 30.0291   1
   6   2   2 10717.8 78.8560   1
   6   2   3 36.0326 5.35730   1
   6   2   4 6914.02 50.7493   1
   6   2   5 109.183 6.60166   1
   6   2   6 287.502 8.34188   1
  -6  -2  -7 196.724 6.53721   1
   6   2   8 1550.02 20.4264   1
   6   2   9 8348.73 62.5534   1
  -6  -2 -10 2125.20 23.6062   1
  -6  -2 -11 86.4012 5.52428   1
  -6  -2 -12 122.863 6.34520   1
  -6  -3   7 361.302 8.15206   1
   6   3  -6 273.283 7.94479   1
   6   3  -5 14951.8 97.6659   1
   6   3  -4 74.2509 6.27186   1
   6   3  -3 584.048 10.6508   1
   6   3  -2 320.294 9.53137   1
   6   3  -1 9.74100 5.56110   1
   6   3   0 4212.93 25.9310   1
   6   3   1 641.577 10.2158   1
   6   3   2 3050.77 26.5793   1
   6   3   3 7116.73 42.0165   1
   6   3   4 6342.55 35.1029   1
   6   3   5 128569. 214.347   1
   6   3   6 1739.47 18.3192   1
   6   3   7 16.6049 4.67707   1
   6   3   8 2584.34 23.5930   1
   6   3   9 1514.83 18.4745   1
  -6  -3 -10 4898.70 39.4371   1
  -6  -3 -11 1905.91 33.9424   1
  -6  -3 -12 2650.91 20.3850   1
  -6  -4   7 3367.12 27.6499   1
   6   4  -6 678.468 10.3954   1
   6   4  -5 1998.11 18.2616   1
  -6  -4   4 7231.33 54.0496   1
  -6  -4   3 4166.20 42.6997   1
   6   4  -2 520.808 9.91197   1
   6   4  -1 10003.9 56.2011   1
  -6  -4  -4 37120.4 301.926  -2
   6   4   1 37120.4 301.926   1
  -6  -4  -3 5476.83 149.774  -2
   6   4   2 5476.83 149.774   1
   6   4   2 3164.87 72.4618  -2
  -6  -4  -3 3164.87 72.4618   1
  -6  -4  -1 49198.6 187.010  -2
   6   4   4 49198.6 187.010   1
   6   4   0 12661.9 137.084  -2
  -6  -4  -5 12661.9 137.084   1
   6   4   6 919.393 11.0949   1
   6   4   7 392.208 8.72668   1
  -6  -4  -8 401.753 10.4927   1
   6   4   9 934.198 16.1298   1
  -6  -4 -10 46.8166 5.78342   1
  -6  -4 -11 50.6280 4.68144   1
  -6  -4 -12 2724.45 28.5800   1
   6   5  -6 791.223 13.6704   1
   6   5  10 7134.68 59.3407  -2
  -6  -5   5 7134.68 59.3407   1
   6   5   9 6149.99 48.7574  -2
  -6  -5   4 6149.99 48.7574   1
   6   5   8 1775.56 26.7845  -2
  -6  -5   3 1775.56 26.7845   1
  -6  -5  -7 1984.72 16.0914  -2
   6   5  -2 1984.72 16.0914   1
  -6  -5  -6 6435.80 48.5292  -2
   6   5  -1 6435.80 48.5292   1
  -6  -5  -5 23012.4 92.1273  -2
   6   5   0 23012.4 92.1273   1
  -6  -5  -4 139.865 8.28527  -2
   6   5   1 139.865 8.28527   1
  -6  -5  -3 1047.57 19.1638  -2
   6   5   2 1047.57 19.1638   1
  -6  -5  -2 1389.22 18.3740  -2
   6   5   3 1389.22 18.3740   1
  -6  -5  -1 177.917 8.81741  -2
   6   5   4 177.917 8.81741   1
  -6  -5   0 17052.1 78.7800  -2
   6   5   5 17052.1 78.7800   1
  -6  -5   1 5237.11 33.8295  -2
   6   5   6 5237.11 33.8295   1
  -6  -5   2 3219.80 29.8104  -2
   6   5   7 3219.80 29.8104   1
  -6  -5   3 1853.13 27.7995  -2
   6   5   8 1853.13 27.7995   1
  -6  -5   4 8859.18 62.9560  -2
   6   5   9 8859.18 62.9560   1
   6   5  -5 12765.1 83.9876  -2
  -6  -5 -10 12765.1 83.9876   1
  -6  -5 -11 370.482 9.00603   1
   6   6  11 684.039 14.5269  -2
  -6  -6   6 684.039 14.5269   1
  -6  -6 -10 111.845 7.49055  -2
   6   6  -5 111.845 7.49055   1
   6   6   9 2228.45 37.5724  -2
  -6  -6   4 2228.45 37.5724   1
   6   6   8 277.230 11.2762  -2
  -6  -6   3 277.230 11.2762   1
  -6  -6  -7 1324.66 20.0431  -2
   6   6  -2 1324.66 20.0431   1
  -6  -6  -6 263.033 10.2032  -2
   6   6  -1 263.033 10.2032   1
  -6  -6  -5 987.117 16.7146  -2
   6   6   0 987.117 16.7146   1
  -6  -6  -4 607.235 13.2944  -2
   6   6   1 607.235 13.2944   1
  -6  -6  -3 166.731 9.36718  -2
   6   6   2 166.731 9.36718   1
  -6  -6  -2 269.792 10.4775  -2
   6   6   3 269.792 10.4775   1
  -6  -6  -1 906.426 16.4771  -2
   6   6   4 906.426 16.4771   1
  -6  -6   0 792.221 15.6970  -2
   6   6   5 792.221 15.6970   1
  -6  -6   1 215.121 10.1666  -2
   6   6   6 215.121 10.1666   1
  -6  -6   2 873.130 17.4788  -2
   6   6   7 873.130 17.4788   1
  -6  -6   3 307.184 12.0276  -2
   6   6   8 307.184 12.0276   1
   6   6  -4 3639.42 41.0449  -2
  -6  -6  -9 3639.42 41.0449   1
  -6  -6   5 105.905 7.83168  -2
   6   6  10 105.905 7.83168   1
  -6  -7   5 2115.67 22.3627   1
  -6  -7   4 12765.1 63.5801   1
  -6  -7   3 112.276 7.12643   1
  -6  -7   2 3812.54 37.5386   1
   6   7   6 10576.4 87.2278  -2
  -6  -7   1 10576.4 87.2278   1
   6   7   5 600.044 19.7889  -2
  -6  -7   0 600.044 19.7889   1
  -6  -7  -4 2506.90 31.4182  -2
   6   7   1 2506.90 31.4182   1
  -6  -7  -3 4727.39 50.9405  -2
   6   7   2 4727.39 50.9405   1
  -6  -7  -2 6473.37 50.6002  -2
   6   7   3 6473.37 50.6002   1
  -6  -7  -1 3208.13 36.0840  -2
   6   7   4 3208.13 36.0840   1
   6   7   0 897.271 16.9210  -2
  -6  -7  -5 897.271 16.9210   1
  -6  -7   1 8727.64 85.3003  -2
   6   7   6 8727.64 85.3003   1
   6   7   7 2270.96 24.1894   1
   6   7   8 185.737 8.00705   1
   6   7   9 206.787 8.49097   1
  -6  -7 -10 1017.26 18.9577   1
   6   8  -4 62.0409 4.18782   1
  -6  -8   3 482.993 11.6089   1
  -6  -8   2 4114.06 32.7785   1
   6   8  -1 3897.26 39.8655   1
   6   8   0 3189.50 32.1110   1
   6   8   1 1156.92 20.1232   1
   6   8   2 839.865 14.9758   1
   6   8   3 661.759 11.0576   1
   6   8   4 2921.56 28.2662   1
   6   8   5 119.783 5.10182   1
   6   8   6 816.165 19.2850   1
   6   8   7 1795.02 21.6740   1
   6   8   8 3316.99 41.6939   1
   6   8   9 2220.69 25.3041   1
  -6  -9   2 759.417 13.6010   1
   6   9  -1 2227.71 29.3935   1
   6   9   0 18542.5 76.3755   1
   6   9   1 16188.7 70.3516   1
  -6  -9  -2 216.388 5.55100   1
   6   9   3 1230.48 13.8140   1
   6   9   4 3263.35 28.2350   1
   6   9   5 865.234 14.6540   1
   6   9   6 1042.22 11.3749   1
   6   9   7 366.896 8.26718   1
   6  10   1 255.734 8.82144   1
  -6 -10  -4 1360.71 35.7692  -2
   6  10   2 1360.71 35.7692   1
  -6 -10  -3 734.152 31.1942  -2
   6  10   3 734.152 31.1942   1
  -7   4  -5 1959.52 45.8176  -2
   7  -4  -1 1959.52 45.8176   1
  -7   4  -4 1851.11 29.1767  -2
   7  -4   0 1851.11 29.1767   1
  -7   4  -3 523.798 12.8228  -2
   7  -4   1 523.798 12.8228   1
  -7   4  -2 1508.27 24.5031  -2
   7  -4   2 1508.27 24.5031   1
  -7   4  -1 775.427 16.7019  -2
   7  -4   3 775.427 16.7019   1
  -7   4   0 2057.02 26.2688  -2
   7  -4   4 2057.02 26.2688   1
  -7   4   1 1511.02 36.6782  -2
   7  -4   5 1511.02 36.6782   1
   7  -3  -3 738.556 19.2662   1
   7  -3  -2 77.1419 11.5955   1
   7  -3  -1 3362.82 33.3723   1
  -7   3  -4 4159.10 77.5313  -2
   7  -3   0 4159.10 77.5313   1
  -7   3  -3 16465.8 76.6148  -2
   7  -3   1 16465.8 76.6148   1
  -7   3  -2 13326.5 93.9503  -2
   7  -3   2 13326.5 93.9503   1
  -7   3  -1 13379.0 115.973  -2
   7  -3   3 13379.0 115.973   1
  -7   3   0 3624.00 41.1621  -2
   7  -3   4 3624.00 41.1621   1
   7  -3   5 1068.78 18.2061   1
   7  -3   6 39.4955 7.60267   1
   7  -3   7 52.9445 8.77857   1
   7  -2  -4 714.277 19.6404   1
   7  -2  -3 41.0316 16.8041   1
   7  -2  -2 705.906 17.8585   1
   7  -2  -1 4053.97 39.7274   1
   7  -2   0 15991.9 97.5926   1
   7  -2   2 1927.56 27.0769   1
  -7   2  -1 8574.41 97.9164  -2
   7  -2   3 8574.41 97.9164   1
   7  -2   4 5201.57 36.1289   1
   7  -2   5 2190.03 23.4342   1
   7  -2   6 533.099 12.1898   1
  -7   2  -7 4171.36 39.1164   1
   7  -2   8 19.3499 4.48082   1
   7  -1  -5 242.432 15.2585   1
  -7   1   4 1072.98 22.0433   1
   7  -1  -3 190.362 11.5867   1
   7  -1  -2 1372.69 31.5447   1
   7  -1  -1 1057.66 16.2572   1
   7  -1   0 17.2041 5.17108   1
  -7   1  -4 669.307 40.1034  -2
   7  -1   1 669.307 40.1034   1
  -7   1  -2 1997.08 57.5308  -2
   7  -1   3 1997.08 57.5308   1
   7  -1   5 912.511 13.6225   1
   7  -1   6 9945.39 64.6531   1
  -7   1  -7 3630.00 48.2250   1
  -7   1  -8 239.820 11.4939   1
  -7   1  -9 560.017 11.3853   1
  -7   0   5 2791.68 31.9141   1
   7   0  -4 155.231 10.7636   1
   7   0  -3 4418.78 56.2767   1
   7   0  -2 4345.20 44.5122   1
   7   0  -1 1883.98 23.9995   1
  -7   0  -5 7803.61 73.5622  -2
   7   0   0 7803.61 73.5622   1
  -7   0  -4 1518.28 33.6652  -2
   7   0   1 1518.28 33.6652   1
  -7   0  -3 9396.72 93.7588  -2
   7   0   2 9396.72 93.7588   1
  -7   0  -2 9802.84 91.4214  -2
   7   0   3 9802.84 91.4214   1
  -7   0  -1 2592.24 49.9161  -2
   7   0   4 2592.24 49.9161   1
   7   0   6 8413.35 52.2378   1
   7   0   7 579.700 10.9059   1
   7   0   8 10.7826 7.15425   1
  -7   0  -9 1352.16 21.2170   1
  -7   0 -10 618.616 12.0984   1
  -7  -1 -10 884.789 20.6788  -2
   7   1  -5 884.789 20.6788   1
  -7  -1  -9 1124.50 27.1281  -2
   7   1  -4 1124.50 27.1281   1
  -7  -1  -8 5585.90 75.8751  -2
   7   1  -3 5585.90 75.8751   1
  -7  -1  -7 5601.61 55.6389  -2
   7   1  -2 5601.61 55.6389   1
  -7  -1  -6 5118.63 56.8791  -2
   7   1  -1 5118.63 56.8791   1
  -7  -1  -5 109.978 9.91052  -2
   7   1   0 109.978 9.91052   1
  -7  -1  -4 414.014 15.9876  -2
   7   1   1 414.014 15.9876   1
  -7  -1  -3 738.452 18.7329  -2
   7   1   2 738.452 18.7329   1
  -7  -1  -2 1160.74 23.3510  -2
   7   1   3 1160.74 23.3510   1
  -7  -1  -1 620.825 18.2287  -2
   7   1   4 620.825 18.2287   1
  -7  -1   0 93.4746 9.08584  -2
   7   1   5 93.4746 9.08584   1
  -7  -1   1 3444.46 33.3311  -2
   7   1   6 3444.46 33.3311   1
  -7  -1   2 7194.51 42.2535  -2
   7   1   7 7194.51 42.2535   1
  -7  -1   3 5036.40 52.5001  -2
   7   1   8 5036.40 52.5001   1
  -7  -1   4 1331.13 19.8795  -2
   7   1   9 1331.13 19.8795   1
   7   1  -5 835.736 12.2431  -2
  -7  -1 -10 835.736 12.2431   1
  -7  -2 -10 3146.54 27.6898  -2
   7   2  -5 3146.54 27.6898   1
  -7  -2  -9 612.547 17.3901  -2
   7   2  -4 612.547 17.3901   1
   7   2   8 1497.02 24.0606  -2
  -7  -2   3 1497.02 24.0606   1
  -7  -2  -7 8437.08 60.4829  -2
   7   2  -2 8437.08 60.4829   1
  -7  -2  -6 182.772 9.91641  -2
   7   2  -1 182.772 9.91641   1
  -7  -2  -5 740.066 18.6218  -2
   7   2   0 740.066 18.6218   1
  -7  -2  -4 1255.44 19.3716  -2
   7   2   1 1255.44 19.3716   1
  -7  -2  -3 1973.57 37.3320  -2
   7   2   2 1973.57 37.3320   1
  -7  -2  -2 2129.82 36.1774  -2
   7   2   3 2129.82 36.1774   1
  -7  -2  -1 1057.04 20.7009  -2
   7   2   4 1057.04 20.7009   1
  -7  -2   0 533.383 14.5815  -2
   7   2   5 533.383 14.5815   1
  -7  -2   1 95.4092 9.23890  -2
   7   2   6 95.4092 9.23890   1
  -7  -2   2 5312.50 35.1279  -2
   7   2   7 5312.50 35.1279   1
  -7  -2   3 2682.01 25.6178  -2
   7   2   8 2682.01 25.6178   1
  -7  -2   4 527.610 14.7722  -2
   7   2   9 527.610 14.7722   1
   7   2  -5 3624.56 32.5555  -2
  -7  -2 -10 3624.56 32.5555   1
   7   2  11 339.967 9.93667   1
   7   3  -5 1391.70 15.2130   1
   7   3  -4 3876.29 29.7959   1
   7   3  -3 19429.0 112.955   1
   7   3  -2 3023.18 26.6069   1
  -7  -3  -4 7036.68 87.5016  -2
   7   3   1 7036.68 87.5016   1
  -7  -3  -3 3702.57 50.8461  -2
   7   3   2 3702.57 50.8461   1
  -7  -3  -2 4523.03 57.3986  -2
   7   3   3 4523.03 57.3986   1
  -7  -3  -1 6728.17 87.4189  -2
   7   3   4 6728.17 87.4189   1
  -7  -3   0 1253.72 37.0690  -2
   7   3   5 1253.72 37.0690   1
   7   3  -1 6100.14 66.9590  -2
  -7  -3  -6 6100.14 66.9590   1
   7   3   7 1942.09 17.6803   1
   7   3   8 1382.28 20.0229   1
   7   3   9 3636.38 29.8620   1
  -7  -3 -10 5272.30 43.3002   1
  -7  -3 -11 4934.57 38.0769   1
   7   4  -5 530.817 11.6218   1
   7   4  -4 14324.3 93.7632   1
   7   4  -3 2260.25 24.6574   1
   7   4  -2 637.817 14.6665   1
   7   4  -1 1353.92 17.4960   1
   7   4   0 331.776 8.85582   1
   7   4   1 646.031 11.4396   1
   7   4   2 7.32719 4.82721   1
   7   4   3 2266.02 19.9371   1
   7   4   4 4814.65 41.2743   1
   7   4   5 85.4706 6.47578   1
   7   4   6 151.459 6.48470   1
   7   4   7 607.059 12.7267   1
   7   4   8 18.7651 6.39209   1
   7   4   9 295.546 9.67220   1
  -7  -4 -10 201.732 6.51272   1
   7   5  -4 17.7088 3.93299   1
  -7  -5   3 2518.07 24.4816   1
   7   5  -2 2063.52 26.0476   1
   7   5  -1 915.239 15.4228   1
   7   5   0 1441.03 17.1193   1
   7   5   1 19500.6 85.6501   1
   7   5   2 6411.44 46.6336   1
   7   5   3 597.617 10.9193   1
   7   5   4 1132.26 15.1567   1
   7   5   5 5268.10 33.2685   1
  -7  -5  -6 12066.6 77.1444   1
   7   5   7 17.1992 4.84993   1
   7   5   8 1634.86 26.8288   1
  -7  -5  -9 1647.89 28.0790   1
  -7  -5 -10 51.9300 5.07329   1
   7   6  -4 143.029 7.11196   1
  -7  -6   3 16.9562 4.46706   1
  -7  -6   2 77.3354 5.56255   1
   7   6  -1 3.21323 4.22181   1
   7   6   0 662.601 12.2058   1
  -7  -6  -5 891.388 53.6090  -2
   7   6   1 891.388 53.6090   1
  -7  -6  -4 1113.02 64.8699  -2
   7   6   2 1113.02 64.8699   1
  -7  -6  -3 170.927 48.5775  -2
   7   6   3 170.927 48.5775   1
   7   6   2 931.087 29.3220  -2
  -7  -6  -4 931.087 29.3220   1
   7   6   1 541.806 28.7550  -2
  -7  -6  -5 541.806 28.7550   1
   7   6   6 206.020 7.94105   1
   7   6   7 283.085 9.16552   1
  -7  -6  -8 493.445 17.9919   1
   7   6   9 4811.33 37.2430   1
  -7  -6 -10 13.4185 5.39424   1
   7   7   8 1923.61 25.5917  -2
  -7  -7   2 1923.61 25.5917   1
   7   7   7 2306.35 33.3795  -2
  -7  -7   1 2306.35 33.3795   1
  -7  -7  -6 290.391 8.79544  -2
   7   7   0 290.391 8.79544   1
  -7  -7  -5 775.763 15.8026  -2
   7   7   1 775.763 15.8026   1
   7   7   4 3835.64 31.2045  -2
  -7  -7  -2 3835.64 31.2045   1
  -7  -7  -3 970.336 16.4376  -2
   7   7   3 970.336 16.4376   1
  -7  -7  -2 5054.21 37.4367  -2
   7   7   4 5054.21 37.4367   1
  -7  -7  -1 968.776 15.1557  -2
   7   7   5 968.776 15.1557   1
  -7  -7   0 339.786 8.97590  -2
   7   7   6 339.786 8.97590   1
  -7  -7   1 1528.50 18.1618  -2
   7   7   7 1528.50 18.1618   1
   7   7  -2 1472.10 23.6349  -2
  -7  -7  -8 1472.10 23.6349   1
  -7  -7   3 446.326 17.3601  -2
   7   7   9 446.326 17.3601   1
  -7  -8  -7 450.228 12.7025  -2
   7   8  -1 450.228 12.7025   1
   7   8   6 11047.3 69.5560  -2
  -7  -8   0 11047.3 69.5560   1
  -7  -8  -5 10636.2 91.2782  -2
   7   8   1 10636.2 91.2782   1
  -7  -8  -4 735.154 16.9577  -2
   7   8   2 735.154 16.9577   1
  -7  -8  -3 28.1749 6.16248  -2
   7   8   3 28.1749 6.16248   1
  -7  -8  -2 512.889 15.3781  -2
   7   8   4 512.889 15.3781   1
  -7  -8  -1 17981.8 89.5516  -2
   7   8   5 17981.8 89.5516   1
  -7  -8   0 10945.7 57.4906  -2
   7   8   6 10945.7 57.4906   1
  -7  -8   1 363.135 13.8152  -2
   7   8   7 363.135 13.8152   1
  -7  -9  -5 3801.68 41.5589  -2
   7   9   1 3801.68 41.5589   1
  -7  -9  -4 2403.32 26.5505  -2
   7   9   2 2403.32 26.5505   1
  -7  -9  -3 867.335 18.9801  -2
   7   9   3 867.335 18.9801   1
  -7  -9  -2 2831.98 26.8476  -2
   7   9   4 2831.98 26.8476   1
  -8   2  -5 3324.19 50.3392  -2
   8  -2   0 3324.19 50.3392   1
  -8   2  -4 6237.78 48.7374  -2
   8  -2   1 6237.78 48.7374   1
  -8   2  -3 1595.95 26.5531  -2
   8  -2   2 1595.95 26.5531   1
  -8   2  -2 939.317 18.3799  -2
   8  -2   3 939.317 18.3799   1
  -8   2  -1 5526.13 51.0412  -2
   8  -2   4 5526.13 51.0412   1
   8  -1  -1 100.683 13.5795   1
  -8   1  -4 1159.08 24.1401  -2
   8  -1   1 1159.08 24.1401   1
  -8   1  -3 3418.19 40.7628  -2
   8  -1   2 3418.19 40.7628   1
  -8   1  -2 3313.42 56.4282  -2
   8  -1   3 3313.42 56.4282   1
  -8   1  -1 689.105 19.7482  -2
   8  -1   4 689.105 19.7482   1
  -8   1   0 5524.23 56.6762  -2
   8  -1   5 5524.23 56.6762   1
   8  -1   6 48.3666 5.11193   1
   8  -1   7 916.521 15.6840   1
   8   0  -2 1998.28 30.0493   1
   8   0  -1 232.232 11.3158   1
   8   0   0 1837.31 24.4271   1
  -8   0  -2 3965.21 62.6550  -2
   8   0   3 3965.21 62.6550   1
  -8   0  -1 3879.49 60.3992  -2
   8   0   4 3879.49 60.3992   1
   8   0   5 329.178 9.06524   1
   8   0   6 147.383 5.50380   1
  -8   0  -7 1817.96 23.1763   1
  -8   0  -8 5.47878 8.13236   1
   8   1  -3 605.032 15.5005   1
   8   1  -2 277.217 14.2491   1
   8   1  -1 4629.08 45.4554   1
   8   1   0 1037.50 18.2337   1
   8   1   1 1881.91 24.9990   1
   8   1   3 107.355 8.20928   1
  -8  -1  -2 5724.27 78.5261  -2
   8   1   4 5724.27 78.5261   1
   8   1   5 1669.16 21.6766   1
   8   1   6 784.670 11.6353   1
  -8  -1  -7 4417.74 41.3346   1
  -8  -1  -8 2060.52 24.3299   1
   8   2  -3 26.9970 4.89077   1
   8   2  -2 5794.96 56.0242   1
   8   2  -1 137.362 5.88818   1
  -8  -2  -5 71.0919 19.2380  -2
   8   2   1 71.0919 19.2380   1
  -8  -2  -4 8140.14 78.3395  -2
   8   2   2 8140.14 78.3395   1
  -8  -2  -3 702.415 42.7621  -2
   8   2   3 702.415 42.7621   1
  -8  -2  -2 4561.51 46.7196  -2
   8   2   4 4561.51 46.7196   1
  -8  -2  -1 35.4834 11.9299  -2
   8   2   5 35.4834 11.9299   1
   8   2   0 1617.26 43.7517  -2
  -8  -2  -6 1617.26 43.7517   1
   8   2   7 158.254 6.62811   1
   8   2   8 511.821 13.5136   1
  -8  -2  -9 417.671 11.7702   1
  -8  -3  -9 3841.85 41.3790  -2
   8   3  -3 3841.85 41.3790   1
   8   3   8 212.420 9.86200  -2
  -8  -3   2 212.420 9.86200   1
   8   3   7 8651.64 57.5381  -2
  -8  -3   1 8651.64 57.5381   1
  -8  -3  -6 3811.59 29.3484  -2
   8   3   0 3811.59 29.3484   1
  -8  -3  -5 8247.16 71.4617  -2
   8   3   1 8247.16 71.4617   1
   8   3   4 2518.20 38.0698  -2
  -8  -3  -2 2518.20 38.0698   1
  -8  -3  -3 6418.79 47.8975  -2
   8   3   3 6418.79 47.8975   1
  -8  -3  -2 2785.83 27.8177  -2
   8   3   4 2785.83 27.8177   1
  -8  -3  -1 5329.04 42.0308  -2
   8   3   5 5329.04 42.0308   1
  -8  -3   0 4610.87 30.5475  -2
   8   3   6 4610.87 30.5475   1
  -8  -3   1 5646.63 37.6060  -2
   8   3   7 5646.63 37.6060   1
  -8  -3   2 325.631 10.9777  -2
   8   3   8 325.631 10.9777   1
  -8  -3   3 2604.56 26.4289  -2
   8   3   9 2604.56 26.4289   1
  -8  -4  -8 2214.06 23.2741  -2
   8   4  -2 2214.06 23.2741   1
   8   4   7 17713.9 72.0424  -2
  -8  -4   1 17713.9 72.0424   1
  -8  -4  -6 12416.3 83.2016  -2
   8   4   0 12416.3 83.2016   1
  -8  -4  -5 3110.59 29.3645  -2
   8   4   1 3110.59 29.3645   1
   8   4   4 740.734 14.5445  -2
  -8  -4  -2 740.734 14.5445   1
  -8  -4  -3 395.202 11.1998  -2
   8   4   3 395.202 11.1998   1
  -8  -4  -2 524.114 12.0696  -2
   8   4   4 524.114 12.0696   1
  -8  -4  -1 4998.56 37.6552  -2
   8   4   5 4998.56 37.6552   1
  -8  -4   0 21271.3 97.0855  -2
   8   4   6 21271.3 97.0855   1
  -8  -4   1 28337.5 107.103  -2
   8   4   7 28337.5 107.103   1
   8   4  -2 1463.55 26.2742  -2
  -8  -4  -8 1463.55 26.2742   1
  -8  -4  -9 1388.27 41.5795   1
   8   5  -2 3946.75 38.0301   1
  -8  -5   1 572.062 11.6087   1
  -8  -5  -5 6661.37 80.1341  -2
   8   5   1 6661.37 80.1341   1
  -8  -5  -4 329.248 12.2375  -2
   8   5   2 329.248 12.2375   1
  -8  -5  -3 1790.49 26.8755  -2
   8   5   3 1790.49 26.8755   1
   8   5   2 354.074 15.4160  -2
  -8  -5  -4 354.074 15.4160   1
   8   5   1 6561.13 44.9377  -2
  -8  -5  -5 6561.13 44.9377   1
  -8  -5   0 28593.1 111.939  -2
   8   5   6 28593.1 111.939   1
   8   5   7 538.691 11.7790   1
  -8  -5  -8 14.7917 5.82699   1
   8   6  -1 34.3323 4.34182   1
  -8  -6   0 39.7886 5.56288   1
   8   6   1 5429.94 34.7605   1
   8   6   2 3975.22 26.2619   1
   8   6   3 492.420 9.57880   1
   8   6   4 80.6142 4.60184   1
   8   6   5 3.02824 3.64127   1
   8   6   6 68.0709 3.47440   1
   8   6   7 1566.68 20.6657   1
   8   7   1 553.202 10.0662   1
   8   7   2 333.567 10.2305   1
   8   7   3 6.81274 4.17447   1
   8   7   4 256.437 9.50966   1
   8   7   5 36.7268 3.22477   1
  -8  -7  -6 84.2134 5.73580   1
   9   2   2 128.203 8.67389   1
   9   2   3 20.2474 2.78616   1
   9   2   4 4.96116 3.73360   1
  -9  -3  -2 22.1795 5.14341   1
  -9  -3  -3 627.524 19.9638  -2
   9   3   4 627.524 19.9638   1
  -9  -4  -4 1059.60 21.9689  -2
   9   4   3 1059.60 21.9689   1
  -9  -4  -3 611.106 19.3361  -2
   9   4   4 611.106 19.3361   1
   0   1 -12 2276.27 22.8714   2
   0   1 -11 291.175 8.93038   2
   0   1 -10 592.149 11.5718   2
   0   1  -9 3119.46 27.2985   2
   0   1  -8 3268.96 26.4428   2
   0   1  -7 169.853 5.80287   2
   0  -1   6 8354.93 83.8978   2
   0  -1   5 6447.09 85.6989   2
   0  -1   4 17691.6 145.695   2
   0  -1   3 41256.5 191.677   2
   0   1  -2 63.7118 4.72688   2
   0   1  -1 91337.8 147.214   2
   0   1   1 19154.7 46.9432   2
   0   1   2 2803.76 19.8445   2
   0   1   3 40011.8 103.563   2
   0  -1  -4 691.807 18.8857   2
   0   1   5 3875.84 46.3019   2
   0   1   6 2896.55 54.0796   2
   0  -1  -7 11662.0 49.1909   2
   0  -1  -8 18711.0 56.8654   2
   0  -1  -9 8254.33 35.9636   2
   0  -1 -10 19.1248 5.05913   2
   0  -1 -11 5647.42 34.7497   2
   0  -1 -12 2971.04 30.0458   2
   0   1  13 3338.38 33.7365   2
   0   2 -12 3160.08 27.0192   2
   0   2 -11 2127.25 20.3351   2
   0   2 -10 215.091 9.05779   2
   0   2  -9 1466.89 19.2638   2
   0   2  -8 2457.13 30.2971   2
   0   2  -7 357.570 10.8598   2
   0   2  -6 5306.12 37.3085   2
   0  -2   5 50439.2 298.450   2
   0  -2   4 494.616 11.9772   2
   0   2  -3 1996.84 25.7615   2
   0   2  -2 12469.3 65.3292   2
   0   2  -1 1837.82 26.8754   2
   0   2   0 9740.86 77.1365   2
   0  -2  -1 1311.20 13.7390   2
   0   2   2 8349.59 71.6080   2
   0   2   3 148.684 7.60612   2
   0  -2  -4 40298.4 136.444   2
   0  -2  -5 65595.4 220.377   2
   0  -2  -6 1298.17 46.7817   2
   0   2   7 1836.62 14.5542   2
   0  -2  -8 608.049 9.64048   2
   0  -2  -9 1025.44 11.4650   2
   0  -2 -10 1337.97 17.7163   2
   0  -2 -11 179.162 9.01267   2
   0  -2 -12 2293.67 29.5218   2
   0   2  13 270.566 12.6532   2
   0   3 -12 422.037 11.3822   2
   0  -3  11 29.1219 6.54665   2
   0   3 -10 109.792 8.59463   2
   0   3  -9 1226.78 17.6076   2
   0   3  -8 100.454 7.73018   2
   0   3  -7 40.0045 6.35138   2
   0   3  -6 4745.01 37.0192   2
   0  -3   5 701.697 20.0930   2
   0  -3   4 15.4101 7.63529   2
   0   3  -3 1287.40 23.6168   2
   0   3  -2 64.7320 8.77609   2
   0   3  -1 28848.7 133.190   2
   0   3   0 20557.0 121.212   2
   0  -3  -1 35.1017 6.44956   2
   0   3   2 1423.93 27.7512   2
   0   3   3 25546.2 135.606   2
   0  -3  -4 6645.63 63.9324   2
   0  -3  -5 714.758 21.5816   2
   0  -3  -6 8087.71 41.7923   2
   0   3   7 10389.2 56.5899   2
   0  -3  -8 16944.7 64.2251   2
   0   3   9 97.5256 6.17462   2
   0   3  10 44.8595 6.24677   2
   0   3  11 3819.00 39.2380   2
   0  -3 -12 2222.53 31.6474   2
   0  -3 -13 1155.45 24.2655   2
   0  -4  12 2777.40 30.4592   2
   0   4 -11 638.993 13.7706   2
   0   4 -10 1620.07 23.2000   2
   0   4  -9 20832.7 138.853   2
   0   4  -8 563.080 14.5939   2
   0   4  -7 5797.50 69.7410   2
   0   4  -6 14348.3 86.2160   2
   0   4  -5 629.367 12.5396   2
   0   4  -4 285.265 14.8804   2
   0   4  -3 315.535 17.1760   2
   0   4  -2 5552.97 70.9545   2
   0   4  -1 1834.67 36.1848   2
   0   4   0 67.3165 7.71556   2
   0   4   1 24574.5 169.614   2
   0   4   2 61.5040 8.90657   2
   0   4   3 808.760 24.2423   2
   0   4   4 2786.72 46.2881   2
   0  -4  -5 401.992 10.7291   2
   0  -4  -6 39.6902 5.26364   2
   0  -4  -7 739.342 11.7189   2
   0  -4  -8 150.232 8.01248   2
   0  -4  -9 3965.45 31.0389   2
   0   4  10 529.793 14.1021   2
   0   4  11 373.345 12.1833   2
   0  -4 -12 62.5119 5.24316   2
   0  -5  11 605.177 14.5746   2
   0   5 -10 404.643 15.4233   2
   0   5  -9 248.989 10.5494   2
   0   5  -8 119.348 9.54811   2
   0   5  -7 2738.70 44.1900   2
   0   5  -6 14803.3 69.1483   2
   0   5  -5 15268.2 96.5595   2
   0   5  -4 9133.43 51.2066   2
   0   5  -3 8776.12 45.4094   2
   0   5  -1 22515.3 169.893   2
   0   5   2 16889.6 143.841   2
   0  -5  -4 12731.1 60.8562   2
   0  -5  -5 3275.02 30.5574   2
   0  -5  -6 5374.39 49.0424   2
   0  -5  -7 2339.27 20.3468   2
   0  -5  -8 9662.56 52.8757   2
   0  -5  -9 7015.57 62.8928   2
   0  -5 -10 152.450 8.40491   2
   0   5  11 2583.72 28.2260   2
   0  -5 -12 1271.77 21.5943   2
   0   7  -9 2172.27 37.2129   2
   0  -7   8 183.701 14.4839   2
   0   7   9 745.122 16.5071   2
   0  -7 -10 570.214 12.2474   2
   0   8  -7 99.9484 12.3631   2
   0   8  -6 365.507 23.1601   2
   0   8  -5 5.68448 9.93067   2
   0   8  -4 19.9511 7.13475   2
   0  -8   3 3616.79 29.5481   2
   0  -8   2 505.158 11.7665   2
   0  -8   1 580.023 12.5481   2
   0   8   0 4208.76 34.7143   2
   0   8   1 56.7711 8.13254   2
   0   8   2 20937.0 105.288   2
   0   8   3 1650.04 18.7336   2
   0   8   4 161.252 7.95693   2
   0   8   5 3467.90 32.3987   2
   0   8   6 1605.91 24.9505   2
   0   8   7 1371.37 25.2037   2
   0  -8  -8 645.055 14.3769   2
   0  -8  -9 2401.45 35.5516   2
   0   9  -6 2714.52 35.6844   2
   0   9  -5 2376.53 36.9366   2
   0   9  -4 2696.95 36.6558   2
   0   9  -3 1891.14 24.9528   2
   0   9  -2 835.083 18.3155   2
   0   9  -1 759.738 15.6863   2
   0   9   0 33.3103 9.10931   2
   0   9   1 1208.32 22.1702   2
   0   9   2 6539.67 43.7959   2
   0   9   3 814.939 16.5093   2
   0   9   4 118.387 7.99651   2
   0   9   5 27.7920 7.22481   2
   0  -9  -6 854.826 26.1706   2
   0  -9  -7 905.912 22.9996   2
   0  -9  -8 36.9004 7.45291   2
   0  10  -4 432.234 22.5321   2
   0  10  -3 4.86849 5.50682   2
   0  10  -2 2455.21 26.1158   2
   0  10  -1 695.056 13.2568   2
   0  10   0 2067.85 25.7426   2
   0  10   1 5394.97 35.8883   2
   0  10   2 1088.96 18.1166   2
   0  10   3 208.640 10.7046   2
   0  10   4 1903.13 28.9795   2
   0 -10  -5 6661.56 58.1542   2
   0 -10  -6 1989.36 27.6900   2
   0  11   0 2347.81 33.8460   2
  -1   9   6 4278.27 36.3228   2
  -1   9   5 910.920 16.1122   2
  -1   9  -4 5724.20 61.3989   2
  -1   9  -5 3568.20 64.3184   2
  -1   9  -6 1177.17 22.2973   2
  -1   8   8 772.552 15.6318   2
  -1   8   7 207.866 8.55283   2
  -1   8   6 11.8430 6.41146   2
  -1   8   5 1141.94 21.5288   2
  -1   8   4 1670.66 20.3389   2
  -1   8   3 261.474 10.4583   2
  -1   8   2 669.675 12.4965   2
  -1   8   1 7.43892 6.85066   2
  -1   8   0 2158.29 25.7936   2
  -1   8  -1 448.138 12.1077   2
  -1   8  -2 2012.78 33.3457   2
  -1   8  -3 406.869 11.7970   2
  -1   8  -4 3.89635 6.23683   2
  -1   8  -5 199.921 14.3415   2
  -1   8  -6 296.655 21.4200   2
  -1   8  -7 656.748 24.4274   2
  -1   8  -8 2701.34 38.4011   2
   1  -7 -10 2198.04 26.0906   2
   1  -7  -9 5327.48 53.9164   2
   1  -7  -8 194.064 9.95654   2
   1  -7  -7 3482.30 43.4433   2
  -1   7   6 6578.17 55.3038   2
  -1   7   5 3517.75 33.9619   2
  -1   7   4 844.917 12.8531   2
  -1   7   3 6015.30 34.5217   2
  -1   7   2 2837.84 26.8628   2
  -1   7   1 9587.03 45.3198   2
  -1   7   0 208.492 8.01211   2
  -1   7  -1 4223.52 25.3299   2
  -1   7  -2 780.666 13.8925   2
   1  -7   3 2318.07 23.6435   2
   1  -7   4 3828.14 30.2421   2
  -1   7  -5 561.055 14.1819   2
  -1   7  -6 36.7846 9.73939   2
  -1   7  -7 5107.53 66.2566   2
  -1   7  -8 5588.72 69.6359   2
  -1   7  -9 3300.12 59.7293   2
   1  -6 -10 434.513 10.6017   2
   1  -6  -9 128.078 9.39030   2
  -1   6   8 149.472 8.50958   2
  -1   6   7 121.527 7.88013   2
   1  -6  -6 2.88576 7.08495   2
  -1   6   5 3136.91 28.4849   2
  -1   6   4 29502.2 97.9607   2
  -1   6   3 34648.9 106.275   2
   1  -6  -2 3346.69 21.8855   2
  -1   6  -2 2576.49 21.6094   2
  -1   6  -3 4879.57 27.3000   2
   1  -6   4 21.5469 5.95581   2
   1  -6   5 1394.07 19.5317   2
   1  -6   6 15165.4 155.248   2
  -1   6  -7 6068.34 81.2538   2
  -1   6  -8 717.535 23.6805   2
  -1   6  -9 2391.99 39.2422   2
   1  -6  10 2042.76 31.6636   2
   1  -5 -11 333.395 12.0494   2
   1  -5 -10 4742.84 52.4171   2
  -1   5   9 2533.47 26.6753   2
  -1   5  -9 9.66741 10.2841   2
  -1   5 -10 38.3995 7.86255   2
   1  -5  11 200.244 8.51980   2
   1  -3 -12 25.2786 5.78536   2
   1  -3 -11 1278.64 20.0820   2
   1  -3 -10 2950.03 39.3585   2
   1  -3  -9 9.64674 6.85817   2
   1  -3  -8 7661.49 46.1400   2
   1  -3  -7 4650.77 35.2679   2
   1  -3  -6 1806.86 23.4677   2
   1  -3  -5 3595.52 32.1540   2
   1  -3  -4 1894.97 41.0948   2
   1  -3  -3 1962.89 27.3068   2
   1  -3  -2 24119.7 152.924   2
  -1   3  -2 55.4506 8.79730   2
   1  -3   3 2100.01 30.1039   2
   1  -3   4 118.493 12.2180   2
  -1   3  -5 87.3046 7.59948   2
  -1   3  -6 3650.90 39.3069   2
  -1   3  -7 302.889 11.8292   2
  -1   3  -8 4103.36 34.3196   2
  -1   3  -9 999.027 17.8919   2
  -1   3 -10 89.2646 7.22092   2
   1  -3  11 103.010 9.27140   2
   1  -3  12 1359.71 15.2285   2
   1  -2 -12 6047.66 52.1023   2
   1  -2 -11 943.347 18.7599   2
   1  -2 -10 5155.38 44.3604   2
   1  -2  -9 50.3920 6.47125   2
  -1   2   8 4242.08 30.1656   2
   1  -2  -7 9934.31 48.3250   2
   1  -2  -6 14679.7 58.6515   2
   1  -2  -5 20.5995 11.3069   2
   1  -2  -4 419.998 14.7262   2
   1  -2  -3 9555.16 60.6764   2
  -1   2   2 24318.3 121.003   2
   1  -2  -1 4196.74 42.7524   2
  -1   2   0 80.3189 10.5644   2
  -1   2  -1 3966.13 61.9523   2
  -1   2  -2 36309.1 162.342   2
  -1   2  -3 6496.96 55.4031   2
   1  -2   4 2163.58 32.4322   2
   1  -2   5 1709.74 44.9189   2
  -1   2  -6 441.623 12.1798   2
  -1   2  -7 2444.15 29.0726   2
  -1   2  -8 77.8435 8.02334   2
  -1   2  -9 2083.28 24.7821   2
  -1   2 -10 1895.12 26.1783   2
  -1   2 -11 676.411 12.5146   2
  -1   2 -12 1605.39 20.3334   2
   1  -2  13 325.016 12.1069   2
   1  -1 -12 986.402 23.4670   2
   1  -1 -11 1970.29 25.6462   2
   1  -1 -10 974.539 14.8404   2
   1  -1  -9 1261.24 13.7191   2
   1  -1  -8 1978.41 19.2043   2
   1  -1  -7 266.400 6.85959   2
  -1   1   6 325.512 9.55836   2
   1  -1  -5 6227.25 76.4405   2
   1  -1  -4 7.92304 6.22657   2
   1  -1  -3 2661.25 29.5579   2
   1  -1  -2 2608.54 26.5963   2
   1  -1  -1 1608.18 17.3988   2
  -1   1   0 1107.51 27.9027   2
  -1   1  -1 40120.8 129.534   2
  -1   1  -2 1939.20 25.6225   2
   1  -1   3 12179.5 61.2211   2
   1  -1   4 1569.42 30.9816   2
   1  -1   5 54544.3 284.054   2
   1  -1   6 8497.62 107.080   2
  -1   1  -7 669.667 14.6745   2
  -1   1  -8 2556.58 27.3059   2
  -1   1  -9 2521.71 30.6916   2
  -1   1 -10 1848.61 23.9410   2
  -1   1 -11 6.96017 5.33414   2
  -1   1 -12 827.036 13.8760   2
   1  -1  13 47.3484 5.34440   2
   1   0 -12 1997.85 31.5058   2
   1   0 -11 7828.42 82.3161   2
   1   0 -10 128.668 7.54583   2
   1   0  -9 3133.67 26.1602   2
   1   0  -8 61874.9 150.650   2
   1   0  -7 14368.7 63.0350   2
   1   0  -6 15.8168 5.17643   2
  -1   0   5 9772.93 134.688   2
  -1   0   4 9862.81 114.209   2
  -1   0   3 9350.76 58.1257   2
  -1   0   2 14300.8 92.2139   2
   1   0  -1 6982.12 52.6132   2
   1   0   0 1042.34 13.6566   2
   1   0   1 11630.8 48.0317   2
   1   0   2 38142.2 102.928   2
   1   0   3 2477.97 25.4324   2
   1   0   4 544.251 13.6193   2
   1   0   5 26248.2 189.198   2
   1   0   6 22038.3 154.999   2
  -1   0  -7 70.6035 6.54304   2
  -1   0  -8 17.9506 5.30184   2
  -1   0  -9 2164.33 23.3581   2
  -1   0 -10 2263.13 34.7357   2
  -1   0 -11 2311.46 23.4656   2
  -1   0 -12 13.0613 5.36250   2
  -1   0 -13 359.543 11.0019   2
   1   1 -12 122.732 10.5341   2
   1   1 -11 1211.23 14.8503   2
   1   1 -10 115.932 7.03922   2
   1   1  -9 8651.13 57.2277   2
   1   1  -8 821.863 12.3828   2
   1   1  -7 642.597 9.41379   2
   1   1  -6 1421.89 17.9031   2
  -1  -1   5 710.686 35.2341   2
  -1  -1   4 33317.0 162.331   2
  -1  -1   3 9835.41 97.9776   2
  -1  -1   2 1423.84 27.6402   2
  -1  -1   1 24723.1 107.480   2
   1   1   0 31285.5 122.285   2
  -1  -1  -1 898.575 20.9708   2
   1   1   2 3363.42 40.0686   2
   1   1   3 4277.65 53.2274   2
   1   1   4 12578.5 126.159   2
   1   1   5 3011.45 53.2114   2
   1   1   6 8829.15 76.2739   2
   1   1   7 3085.86 23.9770   2
  -1  -1  -8 38.9481 4.37888   2
  -1  -1  -9 33851.5 91.4208   2
  -1  -1 -10 33887.9 119.522   2
  -1  -1 -11 14.6260 5.38569   2
  -1  -1 -12 1113.66 15.0350   2
  -1  -1 -13 5225.77 46.7254   2
   1   3 -12 355.833 12.3033   2
   1   3 -11 308.554 8.24353   2
  -1  -3  10 1390.13 24.4610   2
   1   3  -9 371.374 12.5084   2
   1   3  -8 2746.47 28.1470   2
   1   3  -7 230.168 8.35138   2
   1   3  -6 76.7394 5.89636   2
   1   3  -5 1382.07 27.3893   2
   1   3  -4 27.1249 6.99964   2
   1   3  -3 2386.50 40.2899   2
   1   3  -2 922.291 19.7151   2
   1   3  -1 18456.1 134.999   2
   1   3   2 441.141 17.4580   2
   1   3   3 7736.26 91.5839   2
   1   3   4 26250.6 127.470   2
   1   3   5 2694.14 29.4691   2
  -1  -3  -6 841.075 15.4962   2
   1   3   7 2258.56 18.4004   2
   1   3   8 15851.7 64.0091   2
  -1  -3  -9 1712.17 15.6347   2
   1   3  10 4301.67 28.7965   2
   1   3  11 1924.83 19.8970   2
   1   3  12 3075.16 44.2991   2
  -1  -3 -13 1660.69 27.1575   2
   1   4 -11 2783.48 40.6328   2
   1   4 -10 974.801 16.8378   2
   1   4  -9 120.633 10.6744   2
   1   4  -8 457.806 13.1809   2
   1   4  -7 2857.79 28.9638   2
   1   4  -6 2886.52 28.6541   2
   1   4  -5 1293.67 19.6109   2
   1   4  -4 155.690 11.2722   2
   1   4  -3 622.437 22.1446   2
   1   4  -2 152.536 12.7576   2
   1   4  -1 5558.13 71.3643   2
   1   4   0 62.8816 9.92255   2
  -1  -4  -1 9300.76 118.350   2
   1   4   2 2222.99 41.3962   2
   1   4   3 5459.85 62.8521   2
   1   4   4 10908.3 96.8187   2
   1   4   5 309.505 10.6772   2
  -1  -4  -6 310.006 7.45553   2
  -1  -4  -7 2277.32 17.8052   2
  -1  -4  -8 252.380 7.74556   2
   1   4   9 7835.92 49.8034   2
   1   4  10 1868.27 22.3959   2
   1   4  11 29.4746 6.37707   2
   1   4  12 2219.37 28.4152   2
   1   4  13 3.61294 7.83627   2
   1   5 -11 1552.87 19.8397   2
   1   5 -10 4278.58 52.5850   2
   1   5  -9 4083.76 46.8706   2
   1   5  -8 463.714 13.5865   2
   1   5  -7 76.4379 8.03122   2
   1   5  -6 5026.23 34.8894   2
   1   5  -5 19903.4 107.528   2
   1   5  -4 5899.34 43.8415   2
   1   5  -3 5503.05 41.7565   2
   1   5  -2 71.5502 8.04914   2
   1   5  -1 82.6857 11.5448   2
   1   5   0 90541.0 402.421   2
  -1  -5  -1 41417.3 276.834   2
   1   5   2 105.248 13.5169   2
   1   5   3 14609.4 118.314   2
   1   5   4 12837.6 111.446   2
   1   5   5 232.328 8.29027   2
  -1  -5  -6 1191.06 18.0984   2
   1   5   7 4000.02 34.7621   2
  -1  -5  -8 1092.18 15.7712   2
  -1  -5  -9 169.678 9.20998   2
   1   5  10 761.728 12.3040   2
   1   5  11 2753.18 24.7791   2
  -1  -5 -12 42.6812 6.88566   2
  -1  -6  10 65.5654 7.14959   2
   1   6  -9 33.9942 6.80418   2
   1   6  -8 108.569 8.48444   2
   1   6  -7 96.6893 7.74521   2
   1   6  -6 5201.20 40.9960   2
   1   6  -5 44.0044 8.63047   2
  -1  -6   4 15439.7 63.2363   2
   1   6  -3 2709.38 18.4236   2
   1   6  -2 2243.21 15.9353   2
   1   6  -1 1358.57 14.3102   2
   1   6   0 383.357 9.28442   2
   1   6   1 27.5660 4.26864   2
   1   6   2 485.424 8.92849   2
   1   6   3 6647.83 32.8293   2
   1   6   4 1667.83 16.3168   2
   1   6   5 2046.12 18.6900   2
  -1  -6  -6 11172.7 58.5393   2
  -1  -6  -7 9490.59 73.1292   2
  -1  -6  -8 7766.00 48.0728   2
  -1  -6  -9 198.159 11.0844   2
   1   6  10 80.7648 6.67898   2
   1   6  11 3990.34 41.4166   2
  -1  -6 -12 984.175 25.4220   2
   1   7  -9 4046.76 47.6182   2
  -1  -7   8 1781.43 31.3355   2
   1   7  -7 1802.44 29.5176   2
   1   7  -6 577.262 13.7445   2
  -1  -7   5 20628.9 83.4613   2
   1   7   7 1001.74 15.6421   2
   1   7   8 1004.69 16.9803   2
   1   7   9 10.7162 5.77562   2
  -1  -7 -10 24.7213 5.13868   2
  -1  -7 -11 37.1877 5.06816   2
   1   9   9 26.2971 4.29880   2
   1  10  -4 1310.43 23.7316   2
   1  10  -3 3179.08 32.6168   2
   1  10  -2 5938.02 44.1226   2
   1  10  -1 2048.48 23.6446   2
   1  10   0 411.050 13.0307   2
   1  10   1 3765.62 32.5346   2
   1  10   2 4078.41 41.9405   2
   1  10   3 3109.90 31.7461   2
   1  10   4 2114.94 22.5503   2
   1  10   5 2416.37 29.0641   2
   1  10   6 1635.24 31.3257   2
   1  10   7 1410.68 20.9865   2
   1  11  -1 1144.65 18.3325   2
   1  11   0 16.1851 3.64007   2
   1  11   1 338.873 9.07309   2
   1  11   2 775.943 13.6002   2
   1  11   3 9.04520 3.64463   2
   1  11   4 42.4227 7.56446   2
   2  -7  -8 909.388 20.5289   2
  -2   7   7 1990.56 25.7895   2
  -2   7   6 915.928 13.2906   2
  -2   7  -6-2.28744 13.9202   2
  -2   7  -7 542.887 26.9471   2
  -2   7  -8 389.990 28.6454   2
  -2   7  -9 395.538 22.0216   2
   2  -6  -9 97.5411 5.32767   2
  -2   6   8 330.596 11.5492   2
  -2   6   7 317.958 14.4092   2
   2  -6  -6 163.400 11.4135   2
  -2   6   5 13089.7 127.537   2
  -2   6   4 71.2333 7.62226   2
  -2   6   3 1978.99 28.0540   2
  -2   6   2 2217.66 19.1742   2
  -2   6  -2 3519.41 26.8642   2
  -2   6  -3 7555.91 41.3942   2
  -2   6  -4 558.011 11.4143   2
   2  -6   5 3944.74 43.1254   2
  -2   6  -6 21.7122 9.90464   2
  -2   6  -7 14.4498 10.9959   2
  -2   6  -8 1382.10 42.9343   2
  -2   6  -9-0.02248 8.97460   2
  -2   6 -10 1000.62 32.7534   2
   2  -5 -10 860.482 14.0936   2
  -2   5   9 3001.84 28.4728   2
  -2   5   8 1378.38 26.2677   2
  -2   5   7 201.972 11.9285   2
  -2   5   6 4873.42 51.1582   2
   2  -5  -5 3571.20 36.3879   2
  -2   5   4 8110.90 37.8931   2
  -2   5   3 537.739 8.46294   2
  -2   5   2 276.524 7.08872   2
  -2   5   1 1450.86 11.7597   2
  -2   5  -2 6.54754 4.03444   2
  -2   5  -3 3069.99 20.9726   2
  -2   5  -4 9249.36 44.9400   2
   2  -5   5 83.6063 7.01344   2
   2  -5   6 36984.6 171.263   2
   2  -5   7 2572.24 46.7016   2
  -2   5  -8 253.643 26.1361   2
  -2   5  -9 78.1180 15.6542   2
   2  -5  10 1057.11 18.2983   2
   2  -5  11 51.2980 11.3557   2
   2  -4 -11 1003.34 16.1955   2
   2  -4 -10 2485.57 26.8506   2
   2  -4  -9 717.157 14.9859   2
  -2   4   8 498.546 16.1021   2
   2  -4  -7 11288.9 84.8826   2
  -2   4   6 4299.35 41.4625   2
  -2   4   5 3424.51 28.4614   2
  -2   4   4 4729.83 28.9667   2
  -2   4   3 5213.83 28.7095   2
  -2   4   2 13452.6 48.6846   2
  -2   4   1 4714.88 42.8152   2
  -2   4  -2 2910.53 20.5106   2
  -2   4  -3 13643.4 47.8091   2
  -2   4  -4 1427.38 14.6741   2
  -2   4  -5 15370.6 56.0562   2
  -2   4  -6 7739.44 59.3153   2
  -2   4  -7 19999.7 117.080   2
  -2   4  -8 3070.79 40.6011   2
  -2   4  -9 1567.39 29.1818   2
   2  -4  10 1660.89 33.5107   2
   2  -4  11 120.973 7.22100   2
   2  -4  12 2061.23 35.5657   2
   2  -3 -11 134.953 7.15165   2
   2  -3 -10 957.557 16.6540   2
   2  -3  -9 981.526 17.3477   2
  -2   3 -10 3942.92 45.9701   2
   2  -3  11 11148.5 72.3623   2
   2  -3  12 71.2585 7.10697   2
  -2   1  12 1487.09 24.7852   2
   2  -1 -11 45.6374 7.70846   2
   2  -1 -10 609.236 11.6870   2
   2  -1  -9 50.1051 6.72163   2
   2  -1  -8 432.564 10.0436   2
   2  -1  -7 3035.78 30.0012   2
   2  -1  -6 1977.56 19.0218   2
  -2   1   5 1540.69 16.5827   2
   2  -1  -4 1508.41 26.4792   2
   2  -1  -3 99859.6 275.337   2
   2  -1  -2 2872.89 41.1139   2
   2  -1  -1 1111.39 16.6424   2
   2  -1   2 1570.20 36.0930   2
   2  -1   3 5505.01 60.4915   2
   2  -1   4 4563.66 59.7020   2
  -2   1  -5 3321.36 54.1174   2
   2  -1   6 8828.76 76.9948   2
  -2   1  -7 20208.5 88.0390   2
  -2   1  -8 829.240 16.0635   2
  -2   1  -9 1182.16 17.7589   2
  -2   1 -10 1588.90 19.5768   2
  -2   1 -11 784.241 14.2999   2
  -2   1 -12 275.897 7.70042   2
   2  -1  13 2816.58 39.9415   2
  -2   0  12 312.294 12.2653   2
   2   0 -11 5864.84 65.1208   2
   2   0 -10 3857.71 32.9032   2
   2   0  -9 7876.18 49.4321   2
   2   0  -8 5767.64 32.9695   2
   2   0  -7 159.916 6.59989   2
  -2   0   6 33134.7 134.206   2
   2   0  -5 4424.63 55.3179   2
   2   0  -4 9529.19 66.5056   2
  -2   0   3 2981.05 38.1490   2
  -2   0   2 13470.5 79.3310   2
   2   0  -1 18955.1 96.2796   2
   2   0   0 1190.14 16.2503   2
   2   0   1 19783.9 91.5314   2
   2   0   2 53349.2 145.296   2
  -2   0  -3 1873.66 21.2651   2
   2   0   4 3247.91 38.0189   2
   2   0   5 5179.54 51.8461   2
   2   0   6 24684.9 174.748   2
  -2   0  -7 9.05074 4.77934   2
  -2   0  -8 1351.17 16.7085   2
  -2   0  -9 40.0088 5.77272   2
  -2   0 -10 1803.62 24.1660   2
  -2   0 -11 1153.09 17.8047   2
  -2   0 -12 19.9847 4.77951   2
  -2   0 -13 270.451 7.59718   2
   2   1 -11 853.521 17.0528   2
   2   1 -10 74.3245 7.57569   2
   2   1  -9 2776.73 24.1453   2
   2   1  -8 15290.2 60.3388   2
   2   1  -7 55.1446 4.89817   2
  -2  -1   6 1205.72 16.1779   2
  -2  -1   5 872.933 12.5485   2
  -2  -1   4 2900.58 31.9540   2
  -2  -1   3 19794.3 126.339   2
  -2  -1   2 4743.47 47.9728   2
  -2  -1   1 6965.79 51.8448   2
   2   1   0 67418.2 235.090   2
   2   1   1 289032. 525.852   2
  -2  -1  -2 665485. 804.352   2
  -2  -1  -3 19346.8 145.125   2
   2   1   4 717.804 22.9174   2
  -2  -1  -5 5629.54 52.8923   2
   2   1   6 10336.9 116.379   2
  -2  -1  -7 8902.70 63.4056   2
  -2  -1  -8 1874.70 21.9665   2
  -2  -1  -9 3901.19 32.6152   2
  -2  -1 -10 16.8164 4.82495   2
  -2  -1 -11 6775.88 53.1341   2
  -2  -1 -12 4048.74 29.5922   2
  -2  -1 -13 622.534 10.9639   2
   2   2 -11 8574.65 58.9487   2
   2   2 -10 785.052 15.4742   2
   2   2  -9 23.5601 6.66933   2
   2   2  -8 2145.05 19.8196   2
   2   2  -7 6573.75 32.8974   2
   2   2  -6 2061.26 17.4182   2
  -2  -2   5 1701.73 16.6684   2
  -2  -2   4 6774.69 80.3764   2
  -2  -2   3 16939.8 150.300   2
  -2  -2   2 903.000 20.6249   2
  -2  -2   1 16295.4 107.380   2
   2   2   0 1185.90 28.6167   2
   2   2   1 165715. 377.125   2
   2   2   2 20.0770 15.6632   2
   2   2   3 917.954 25.3031   2
   2   2   4 726.834 21.7074   2
   2   2   5 8066.42 100.575   2
   2   2   6 153.382 12.3009   2
   2   2   7 2161.39 21.4389   2
  -2  -2  -8 976.640 17.2340   2
  -2  -2  -9 15373.8 66.8468   2
  -2  -2 -10 970.944 12.7435   2
   2   2  11 7078.54 41.9933   2
   2   2  12 1706.21 21.6914   2
  -2  -2 -13 1564.52 18.0249   2
   2   3 -11 1322.04 20.6918   2
   2   3 -10 3224.10 33.7049   2
   2   3  -9 730.307 17.1190   2
  -2  -3   8 172.408 9.70587   2
  -2  -3   7 1805.37 22.4441   2
   2   3  -6 1753.59 19.4127   2
  -2  -3   5 23.6264 4.70252   2
  -2  -3   4 22927.7 103.158   2
  -2  -3   3 34892.4 174.933   2
  -2  -3   2 2950.61 40.8452   2
   2   3   1 2631.52 49.0868   2
   2   3   4 6936.25 60.0715   2
   2   3   5 1553.45 27.3867   2
   2   3   6 47402.9 110.535   2
   2   3   7 12270.2 62.8351   2
  -2  -3  -8 153.123 7.33424   2
  -2  -3  -9 6053.35 43.2394   2
  -2  -3 -10 127.045 6.06185   2
   2   3  11 15.7302 4.62580   2
   2   3  12 953.347 18.4307   2
  -2  -3 -13 1107.85 12.6600   2
   2   5 -10 2588.01 29.3252   2
   2   5  -9 92.9711 7.84604   2
   2   5  -8 8911.67 73.0919   2
   2   5  -7 13821.1 70.9299   2
   2   5  -6 60.7028 9.39618   2
  -2  -5  -8 182.250 7.54173   2
  -2  -5  -9 2474.14 22.8187   2
   2   5  10 172.148 6.97522   2
   2   5  11 2302.93 21.7278   2
   2   5  12 8.57205 5.07282   2
   2   6 -10 2168.34 41.6833   2
   2   6  -9 1124.90 15.2807   2
   2   6  -8 149.460 9.46251   2
   2   6  -7 606.668 19.3386   2
   2   6  -6 1704.43 21.3618   2
   2   6  -5 322.213 12.3710   2
  -2  -6   4 18580.9 76.6683   2
   2   6  -3 5747.88 28.0512   2
   2   6  -2 7441.98 34.2336   2
   2   6  -1 2010.43 16.1747   2
   2   6   0 7400.22 38.0792   2
   2   6   1 7325.38 40.9433   2
  -2  -6  -2 1388.28 16.8243   2
   2   6   3 9431.99 58.4693   2
   2   6   4 7104.46 46.9454   2
   2   6   5 9658.46 51.7505   2
  -2  -6  -6 4167.84 28.7540   2
  -2  -6  -7 2389.59 24.6043   2
  -2  -6  -8 3423.07 33.5606   2
   2   6   9 2295.22 22.5370   2
   2   6  10 11373.6 56.2560   2
   2   6  11 1724.60 24.2805   2
   2   6  12 440.404 13.1083   2
   2   7  -9 1348.08 24.5008   2
   2   7  -8 106.467 8.55103   2
   2   7  -7 2291.68 41.0399   2
   2   7  -6 319.636 12.1872   2
  -2  -7   5 1190.22 19.9514   2
  -2  -7   4 2745.99 22.9394   2
   2   7  -3 39011.2 99.4083   2
   2   7  -2 10976.9 43.1851   2
   2   7  -1 5949.27 31.7845   2
   2   7   0 3515.09 25.8931   2
   2   7   1 2152.84 19.1919   2
   2   7   2 512.825 11.2452   2
   2   7   3 4.52041 4.29496   2
   2   7   4 160.268 8.25752   2
   2   7   5 262.732 7.01420   2
   2   7   6 564.183 9.02189   2
   2   7   7 6183.54 41.0054   2
   2   7   8 115.930 8.15990   2
   2   7   9 1794.42 19.2196   2
  -2  -7 -10 430.837 10.0910   2
   2   7  11 7.79282 4.50869   2
  -2  -8   8 2000.92 27.4130   2
  -2  -8   7 1138.13 26.6475   2
   2   8  -6 21.5241 6.42702   2
   2   8  -5 712.781 14.9526   2
   2   8  -4 8.83382 6.11484   2
   2   8  -3 1068.95 13.9177   2
  -2  -8   2 3405.19 33.3784   2
   2   8  -1 1487.00 15.9187   2
   2   8   0 4440.06 26.5377   2
   2   8   1 5055.20 37.9249   2
   2   8   2 1457.81 17.1469   2
   2   8   3 13401.6 58.2603   2
   2   8   4 4247.15 27.9815   2
   2   8   5 2428.18 18.6233   2
   2   8   6 96.7419 5.33971   2
  -2  -8  -7 480.696 9.90429   2
   2   8   8 9809.57 60.7872   2
   2   8   9 1801.75 19.0611   2
   2   8  10 107.004 4.35517   2
  -2  -9   6 90.6026 8.30850   2
  -2  -9   5 5.69028 5.91515   2
  -2  -9   4 152.507 8.70680   2
   2   9   7 1789.90 23.8378   2
   2   9   8 525.567 10.7320   2
  -2  -9  -9 316.853 9.73826   2
  -2 -11  -5 152.374 13.3568   2
  -3   9   2 2201.38 43.0147   2
  -3   9   1 1139.66 23.2993   2
  -3   9   0 108.616 11.7668   2
  -3   9  -1 1840.90 44.9164   2
  -3   9  -2 2090.91 40.7304   2
  -3   8   5 1421.18 33.4340   2
  -3   8   4 2975.43 40.0083   2
  -3   8   3 317.990 10.6392   2
  -3   8  -4 1320.57 28.7097   2
  -3   8  -5 4123.96 46.9740   2
  -3   8  -6 3484.96 37.6273   2
   3  -5  -9 124.997 5.72438   2
   3  -5  -8 1355.69 21.5898   2
   3  -5  -7 352.020 13.8321   2
  -3   5   6 306.535 11.2310   2
   3  -5  -5 220.398 11.5306   2
  -3   5   4 3539.65 35.7343   2
  -3   5   3 83.3667 6.07369   2
  -3   5  -4 1757.07 17.8701   2
  -3   5  -5 1777.22 23.3150   2
  -3   5  -6 1864.33 40.7309   2
  -3   5  -7 242.847 23.2861   2
  -3   5  -8 8097.40 77.9755   2
  -3   5  -9 701.397 28.4936   2
  -3   5 -10 1424.91 31.6330   2
   3  -4 -10 2205.43 24.4367   2
   3  -4  -9 469.821 10.9063   2
   3  -4  -8 6855.35 55.9988   2
   3  -4  -7 185.120 10.6421   2
  -3   4   6 15.5275 5.65177   2
  -3   4   5 6153.47 46.6449   2
  -3   4   4 11092.5 69.2709   2
  -3   4   3 19791.0 68.8914   2
  -3   4   2 7672.12 35.6854   2
  -3   4   1 1919.17 15.1071   2
  -3   4  -2 362.379 7.95474   2
  -3   4  -3 477.286 7.88058   2
   3  -4   4 4768.50 28.2466   2
  -3   4  -5 184.072 7.05794   2
   3  -4   6 2841.93 37.7457   2
  -3   4  -7 10118.1 101.267   2
  -3   4  -8 4884.48 57.2222   2
  -3   4  -9 751.018 26.6566   2
  -3   4 -10 45.9282 13.4228   2
   3  -4  11 174.718 8.91589   2
   3  -3 -10 109.838 6.79162   2
   3  -3  -9 565.760 14.5155   2
  -3   3   8 655.292 14.8316   2
  -3   3   7 1584.52 20.1678   2
  -3   3   6 45.8404 6.66781   2
  -3   3   5 34.1585 6.39015   2
  -3   3   4 293.470 10.5243   2
  -3   3   3 815.093 10.9317   2
  -3   3   2 695.520 9.47502   2
  -3   3   1 2533.97 18.1646   2
   3  -3   0 9496.39 54.0377   2
  -3   3  -1 549.625 12.3595   2
  -3   3  -2 10873.3 45.0979   2
  -3   3  -3 48813.1 100.135   2
  -3   3  -4 4498.71 23.2662   2
  -3   3  -5 13.4901 4.01912   2
  -3   3  -6 3651.42 33.0331   2
  -3   3  -7 2664.49 27.8126   2
  -3   3  -8 8145.23 52.2683   2
  -3   3  -9 9146.71 116.988   2
  -3   3 -10 420.911 14.1102   2
   3  -3  11 138.354 11.5772   2
   3  -3  12 1806.86 24.9533   2
   3  -2 -11 292.510 9.03292   2
   3  -2 -10 160.900 8.55825   2
  -3   2   9 4158.10 40.0067   2
  -3   2   8 1493.85 28.0232   2
  -3   2   7 485.681 12.2485   2
  -3   2   6 10104.4 68.8581   2
  -3   2   5 2554.62 33.4769   2
  -3   2   4 4657.00 45.5118   2
  -3   2   3 1056.88 14.1385   2
   3  -2  -2 815.603 30.4123   2
   3  -2  -1 13829.5 147.730   2
   3  -2   0 12313.1 97.9463   2
   3  -2   1 4356.24 64.3825   2
  -3   2  -2 13490.1 156.948   2
   3  -2   3 8723.41 102.861   2
   3  -2   4 385.035 14.0469   2
  -3   2  -5 67.0839 5.19132   2
  -3   2  -6 386.732 9.45144   2
  -3   2  -7 482.589 12.5715   2
  -3   2  -8 5292.27 40.7463   2
  -3   2  -9 175.496 9.54248   2
  -3   2 -10 3033.61 38.5743   2
   3  -2  11 8.45795 7.29411   2
   3  -2  12 585.325 12.0116   2
   3  -1 -11 3498.06 36.7538   2
  -3   1  10 2615.32 36.3858   2
   3  -1  -9 891.147 12.8433   2
   3  -1  -8 3385.89 35.6641   2
  -3   1 -10 421.561 13.0982   2
   3  -1  11 2402.30 31.1522   2
  -3   1 -12 859.421 13.9596   2
   3  -1  13 879.861 13.5910   2
   3   1 -11 16.9000 5.21642   2
   3   1 -10 4786.02 35.8647   2
   3   1  -9 3438.86 31.6525   2
   3   1  -8 1069.61 14.4461   2
   3   1  -7 19033.4 83.5066   2
  -3  -1   6 44197.3 163.811   2
  -3  -1   5 2284.82 20.7765   2
  -3  -1   4 843.020 10.9737   2
   3   1  -3 7687.25 94.2596   2
   3   1  -2 8216.29 75.8916   2
   3   1  -1 8190.99 96.7450   2
   3   1   0 10612.8 88.7316   2
   3   1   2 1142.09 26.3861   2
   3   1   3 21781.9 131.643   2
   3   1   4 6484.98 84.6224   2
   3   1   5 576.814 25.0966   2
   3   1   6 5194.59 58.0073   2
  -3  -1  -7 20175.0 146.488   2
  -3  -1  -8 6519.01 37.5976   2
  -3  -1  -9 263.827 8.85380   2
  -3  -1 -10 1247.84 19.4340   2
   3   1  11 1004.55 19.1874   2
  -3  -1 -12 2689.18 33.5908   2
  -3  -1 -13 82.3608 4.73867   2
   3   2 -11 920.166 16.1812   2
   3   2 -10 1356.51 27.9008   2
   3   2  -9 398.318 10.2702   2
   3   2  -8 2236.05 23.4434   2
   3   2  -7 10779.7 59.4526   2
  -3  -2   6 37.5914 5.82911   2
  -3  -2   5 105.710 5.45197   2
  -3  -2   4 1604.91 15.1305   2
  -3  -2   3 2428.73 39.8641   2
  -3  -2   2 15428.6 127.814   2
  -3  -2   1 11.5430 8.57744   2
   3   2   0 753.359 20.6852   2
   3   2   1 26037.7 156.847   2
   3   2   2 2268.09 51.6414   2
   3   2   3 721.685 29.1700   2
   3   2   4 614.569 21.6393   2
   3   2   5 2504.00 50.5573   2
   3   2   6 3084.12 24.3066   2
  -3  -2  -7 489.283 9.73750   2
  -3  -2  -8 6100.03 51.7806   2
  -3  -2  -9 142.536 6.92660   2
  -3  -2 -10 1218.49 25.4553   2
   3   2  11 34139.0 155.227   2
  -3  -2 -12 7468.56 57.4754   2
  -3  -2 -13 36.8839 4.79761   2
   3   3 -11 3852.71 40.5410   2
   3   3 -10-12.1475 15.7215   2
   3   3  -9 1140.86 21.6353   2
  -3  -3   8 12.5732 7.74123   2
  -3  -3   7 1291.43 26.0986   2
  -3  -3   6 3978.25 41.9717   2
  -3  -3   5 3806.73 33.5848   2
  -3  -3   4 926.234 13.6755   2
  -3  -3   3 6026.88 38.1497   2
  -3  -3   2 50254.0 218.728   2
  -3  -3   1 9573.99 70.5701   2
  -3  -3   0 1003.56 21.1570   2
   3   3   1 373.699 20.7841   2
   3   3   2 28174.7 181.186   2
   3   3   3 15724.6 142.594   2
   3   3   4 1192.91 48.9463   2
   3   3   5 4807.07 103.378   2
   3   3   6 132.837 5.69583   2
   3   3   7 193.947 7.35470   2
   3   3   8 3834.78 27.4941   2
  -3  -3  -9 176.074 11.0017   2
  -3  -3 -10 1767.41 20.1833   2
   3   3  11 2188.56 22.3028   2
   3   3  12 1220.03 18.4095   2
  -3  -3 -13 48.0711 5.47092   2
   3   4 -10 40.5690 7.31736   2
   3   4  -9 315.838 12.6328   2
   3   4  -8 608.414 16.4679   2
   3   4  -7 171.656 9.98383   2
   3   4  -6 1110.02 25.5952   2
  -3  -4   5 84.2768 7.15074   2
  -3  -4   4 303.797 8.26423   2
  -3  -4   3 10.8149 4.74636   2
  -3  -4   2 64.9229 5.03694   2
  -3  -4   1 1923.44 40.6209   2
  -3  -4   0 1345.31 35.0397   2
  -3  -4  -1 9225.68 105.480   2
   3   4   2 2412.76 47.6964   2
   3   4   3 970.164 31.2669   2
   3   4   4 335.835 20.0919   2
   3   4   5 7521.94 50.6650   2
  -3  -4  -6 12145.8 52.8564   2
   3   4   7 25.2900 5.21099   2
  -3  -4  -8 15.4616 4.24860   2
  -3  -4  -9 4118.19 32.1180   2
   3   4  10 7725.40 52.9253   2
   3   4  11 141.327 6.01761   2
   3   4  12 992.770 14.8891   2
  -3  -4 -13 3481.60 30.4776   2
   3   5 -10 816.288 18.9079   2
   3   5  -9 3635.73 30.6525   2
   3   5  -8 233.415 10.9852   2
   3   5  -7 18.7110 8.07135   2
   3   5  -6 1605.51 26.6391   2
   3   5   9 120.471 7.05774   2
   3   5  10 321.618 9.36459   2
   3   5  11 5689.24 45.3654   2
   3   5  12 5.78918 5.33447   2
   3   7  -8 13.7402 4.75545   2
  -3  -7   7 76.0988 6.48077   2
  -3  -7   6 391.498 13.0289   2
   3   7  -5 835.878 17.2402   2
   3   7   8 4955.37 41.2301   2
   3   7   9 4739.92 44.9791   2
   3   7  10 2823.93 29.0256   2
   3   7  11 173.535 6.28502   2
  -3  -8   7 1759.22 21.8640   2
  -3  -8   6 1415.35 16.3960   2
   3   8  -5 252.336 9.56342   2
   3   8  -4 3454.84 33.9334   2
   3   8  -3 23817.6 78.2066   2
   3   8  -2 30.2838 5.13496   2
   3   8  -1 250.516 7.46559   2
   3   8   0 4318.23 24.9911   2
   3   8   1 2695.23 23.0883   2
  -3  -8  -2 2748.18 26.9077   2
   3   8   3 2608.35 24.2678   2
   3   8   4 3794.95 28.5728   2
   3   8   5 1439.41 13.9364   2
  -3  -8  -6 8593.51 39.0894   2
   3   8   7 34952.3 102.055   2
   3   8   8 144.866 6.23553   2
  -3  -8  -9 193.499 6.37689   2
   3   8  10 415.218 10.2750   2
   3   9  -6 5384.20 63.2750   2
  -3  -9   5 332.930 8.48211   2
  -3  -9   4 2262.60 21.6599   2
   3   9  -3 19.7694 4.96032   2
   3   9  -2-2.09493 4.65437   2
   3   9  -1 891.788 11.9785   2
   3   9   0 2062.96 18.9335   2
  -3  -9  -1 29.1798 5.04024   2
  -3  -9  -2 1564.79 17.1647   2
  -3  -9  -3 147.902 6.66773   2
   3   9   4 2302.88 17.5257   2
   3   9   5 4183.37 26.5263   2
  -3  -9  -6 7954.30 33.8574   2
   3   9   7 48.5689 4.91147   2
  -3  -9  -8 2047.22 22.0217   2
  -3  -9  -9 1738.01 17.5822   2
   3  10  -4 2006.86 26.3158   2
   3  10  -3 456.221 10.9516   2
   3  10  -2 471.124 13.3611   2
   3  10  -1 875.912 12.5467   2
   3  10   0 9.82377 4.42720   2
   3  10   1 1830.13 20.3883   2
  -3 -10  -2 3079.17 23.1171   2
  -3 -10  -3 570.856 8.56992   2
  -3 -10  -4 542.168 8.04963   2
  -3 -10  -5 25.7431 3.38562   2
  -3 -10  -6 313.611 6.61597   2
  -3 -10  -7 1.40274 3.60765   2
  -4   8   3 1577.85 32.7328   2
  -4   8   1 3873.13 43.1401   2
  -4   8   0 603.919 20.1806   2
  -4   8  -1 629.156 31.7233   2
  -4   7   5 240.472 9.45189   2
  -4   7   4 30.6145 7.60175   2
  -4   7   3 260.700 9.26092   2
  -4   7   2 319.388 11.0769   2
  -4   7   1 42.0560 6.46993   2
  -4   7  -3 97.1164 16.6511   2
  -4   7  -4 175.406 18.5267   2
  -4   7  -5 169.377 17.1987   2
  -4   7  -6 420.541 19.8721   2
  -4   7  -7 806.445 28.5574   2
  -4   6   7 193.828 8.88710   2
  -4   6   6 2335.39 21.9645   2
  -4   6   5 716.032 23.8593   2
  -4   6   4 2101.73 35.1029   2
  -4   6   3 2502.96 38.8766   2
  -4   6  -5 298.609 17.4454   2
  -4   6  -6 4772.39 56.5595   2
  -4   6  -7 1129.47 46.9527   2
  -4   6  -8 159.347 14.8709   2
   4  -5  -8 20.8312 4.39372   2
   4  -3  -9 1090.73 14.8403   2
   4  -3  -8 1448.07 24.1351   2
  -4   3   7 19.1298 6.09444   2
  -4   3   6 2632.62 31.3497   2
  -4   3   5 7122.18 48.5625   2
  -4   3   4 1574.89 18.8866   2
  -4   3   3 4659.22 29.4767   2
  -4   3   2 2512.87 21.8004   2
   4  -3   4 8859.15 40.1496   2
   4  -3   5 2467.26 24.1329   2
   4  -3   6 4087.86 44.7428   2
   4  -3   7 13523.9 133.337   2
  -4   3  -8 5979.38 62.9372   2
  -4   3  -9 13557.9 108.406   2
  -4   3 -10 6.41048 8.61371   2
  -4   3 -11 11.4681 18.1037   2
  -4   2  10 1758.62 31.1883   2
   4  -2  -9 276.038 8.34441   2
  -4   2   8 1594.07 17.2540   2
  -4   2   7 1547.58 19.8411   2
  -4   2   6 4910.12 47.8079   2
  -4   2   5 1270.04 22.6987   2
  -4   2   4 1.32793 6.67588   2
  -4   2   3 1794.13 16.3949   2
  -4   2   2 195.467 6.11943   2
  -4   2   1 1654.26 16.7331   2
   4  -2   1 1776.88 16.0384   2
   4  -2   3 512.360 8.86923   2
   4  -2   4 616.120 11.4275   2
  -4   2  -5 1186.38 14.3576   2
  -4   2  -6 69.1028 5.55332   2
  -4   2  -7 15.4071 6.04314   2
  -4   2  -8 1904.35 23.2300   2
  -4   2  -9 1186.86 22.3147   2
  -4   2 -10 6752.31 63.4725   2
   4  -2  11 0.13328 5.19283   2
   4  -2  12 6081.65 45.3804   2
  -4   1  10 214.758 15.6283   2
  -4   1   9 1604.57 18.8475   2
   4  -1  -8 1958.04 18.6763   2
   4  -1  -7 1349.33 17.0330   2
   4  -1  -6 1237.25 21.8460   2
  -4   1   5 7288.45 59.1042   2
  -4   1   4 11381.0 73.7875   2
  -4   1   3 5510.77 36.8822   2
  -4   1   2 1295.27 15.3164   2
  -4   1   1 3637.17 29.3008   2
  -4   1   0 7067.08 42.9858   2
  -4   1  -3 4218.58 31.6068   2
  -4   1  -4 16329.5 78.2250   2
  -4   1  -5 1847.94 15.6640   2
  -4   1  -6 395.785 8.98119   2
  -4   1  -7 771.058 16.6123   2
  -4   1  -8 634.559 15.7699   2
  -4   1  -9 5630.02 52.0293   2
  -4   1 -10 879.654 15.9439   2
  -4   1 -11 428.692 10.8769   2
   4  -1  12 3070.91 34.7115   2
  -4   0  10 2175.25 25.2876   2
   4   0  -9 533.882 11.0021   2
   4   0  -8 134.200 6.87121   2
   4   0  -7 354.446 9.58718   2
   4   0  -6 305.871 9.26190   2
  -4   0   5 2182.12 24.3011   2
  -4   0   4 420.492 9.87754   2
  -4   0   3 4778.09 34.7993   2
  -4   0   2 15005.9 68.1031   2
  -4   0   1 25380.1 112.344   2
   4   0   0 418.652 20.4453   2
   4   0   1 2059.82 43.8910   2
   4   0   2 20.1582 12.4893   2
   4   0   3 61.4164 12.6213   2
   4   0   4 321.280 9.42751   2
  -4   0  -5 5107.43 35.9151   2
  -4   0  -6 117.627 6.62428   2
  -4   0  -7 494.920 14.0380   2
  -4   0  -8 8237.52 52.1676   2
  -4   0  -9 3616.49 27.6196   2
  -4   0 -10 638.459 14.2310   2
  -4   0 -11 690.584 14.4880   2
  -4   0 -12 658.414 13.4357   2
   4   0  13 167.750 8.17593   2
   4   1 -10 2425.81 25.2212   2
   4   1  -9 4872.91 43.8774   2
   4   1  -8 5707.45 43.4439   2
  -4  -1 -11 119.812 7.69568   2
  -4  -1 -12 448.502 10.4860   2
  -4  -1 -13 275.966 7.60112   2
   4   3 -10 5813.17 39.3714   2
   4   3  -9 6465.32 63.5573   2
   4   3  -8 321.548 12.4369   2
  -4  -3   7 712.841 17.7709   2
  -4  -3   6 3869.10 38.0372   2
  -4  -3   5 6496.92 44.4658   2
  -4  -3   4 489.389 11.2224   2
  -4  -3   3 5055.50 33.8900   2
   4   3   6 1232.41 13.4462   2
   4   3   7 34.9231 6.22263   2
   4   3   8 139.426 9.04920   2
  -4  -3  -9 481.506 14.0945   2
  -4  -3 -10 1463.08 20.9093   2
   4   3  11 7892.50 57.0991   2
  -4  -3 -12 1589.95 18.3937   2
  -4  -3 -13 1035.81 20.8828   2
  -4  -4   9 1041.68 22.4519   2
  -4  -4   8 1776.85 36.4916   2
   4   4  -7 31.5722 6.91999   2
   4   4  -6 83.4712 7.60326   2
  -4  -4   5 1599.58 18.4355   2
   4   4  -4 107.772 7.38563   2
  -4  -4   3 518.638 9.31004   2
  -4  -4   2 29998.0 80.1097   2
  -4  -4   1 5076.58 31.6777   2
  -4  -4   0 2358.75 17.3511   2
  -4  -4  -1 2092.27 16.7941   2
   4   4   2 1178.63 13.2495   2
  -4  -4  -3 2742.46 19.7622   2
   4   4   4 2169.05 14.8212   2
  -4  -4  -5 2720.41 18.5482   2
   4   4   6 2332.07 16.7719   2
   4   4   7 4645.96 33.5860   2
   4   4   8 23489.5 82.4247   2
   4   4   9 927.640 20.9437   2
  -4  -4 -10 1327.45 18.0127   2
   4   4  11 2726.27 20.8611   2
   4   4  12 342.403 10.3014   2
  -4  -4 -13 493.162 13.3715   2
   4   5  -9 837.558 13.9638   2
   4   5  -8 428.050 10.5416   2
   4   5  -7 1.31716 6.42893   2
   4   5  -6-3.47736 6.68501   2
   4   5  -5 3.71849 5.59747   2
   4   5  -4 802.434 13.8354   2
  -4  -5   3 7.25965 4.29572   2
  -4  -5   2 3.78074 3.87635   2
  -4  -5   1 418.246 8.17902   2
  -4  -5   0 148.238 6.03772   2
  -4  -5  -1 144.154 5.33034   2
  -4  -5  -2 1391.41 16.8053   2
   4   5   3 3035.92 21.2416   2
  -4  -5  -4 16.3414 4.07436   2
   4   5   5 5.11904 3.85061   2
  -4  -5  -6 2818.13 17.2169   2
  -4  -5  -7 803.277 13.1541   2
  -4  -5  -8 1668.44 15.2941   2
  -4  -5  -9 1999.69 18.2636   2
   4   5  10 1328.04 18.4487   2
   4   5  11 5427.68 37.7767   2
   4   5  12 524.124 10.9464   2
   4   6  -8 874.273 21.0148   2
   4   6  -7 253.561 8.42826   2
   4   6  -6 14012.3 73.7874   2
   4   6  -5 2916.56 35.5471   2
   4   6  -4 600.828 14.1747   2
   4   6  -3 13771.5 48.1127   2
   4   6  -2 358.918 8.14187   2
   4   6  -1 174.293 5.52446   2
  -4  -6   0 1400.61 12.5278   2
  -4  -6  -1 2541.70 20.2786   2
  -4  -6  -2 5813.27 29.0824   2
  -4  -6  -3 417.260 7.87239   2
   4   6   4 4626.15 27.9476   2
   4   6   5 2494.36 17.4592   2
  -4  -6  -6 737.849 9.59071   2
  -4  -6  -7 304.173 8.43845   2
  -4  -6  -8 228.406 7.64127   2
  -4  -6  -9 881.633 12.8080   2
   4   6  10 935.821 17.3091   2
   4   6  11 1900.81 21.9441   2
   4   6  12 926.242 14.1653   2
  -4  -7   7 38.8423 4.89623   2
  -4  -7   6 373.577 9.44112   2
   4   7  -5 121.609 8.60969   2
  -4  -7  -9 1827.45 25.2215   2
   4   7  10 869.138 18.6754   2
   4   7  11 3001.27 32.4241   2
  -4  -9   5 81.9203 5.55839   2
  -4  -9   4 22.2556 5.36169   2
  -4  -9  -8 857.424 12.1973   2
  -4  -9  -9 553.240 13.7365   2
   4  10  -3-0.21066 5.05040   2
  -4 -10   2 2.69904 3.74905   2
  -4 -10   1 393.523 6.80158   2
  -4 -10   0 245.987 5.57651   2
   4  10   1 103.959 4.99133   2
  -4 -10  -2 650.510 8.59066   2
  -4 -10  -3 3424.04 28.1085   2
  -4 -10  -4 3179.35 18.7363   2
  -4 -10  -5 2835.18 14.5223   2
  -4 -10  -6 2023.72 18.3913   2
  -4 -10  -7 372.511 8.10224   2
  -4 -11  -1 629.567 11.2773   2
  -4 -11  -2 81.5622 3.52224   2
  -4 -11  -3 11.4499 2.54668   2
  -4 -11  -4 700.430 12.0729   2
  -5   7   2 719.280 24.7509   2
  -5   7   1 105.698 8.23864   2
  -5   7   0 1188.32 21.3777   2
  -5   7  -1 1075.26 28.3578   2
  -5   6   5 16.7667 4.89538   2
  -5   6   4 204.746 12.3640   2
  -5   6   3 488.477 16.6325   2
  -5   6   2 883.011 17.9390   2
  -5   6   1 3281.06 34.5371   2
  -5   6  -3 2604.00 38.3599   2
  -5   6  -4 769.065 26.2455   2
  -5   6  -5 648.051 26.6059   2
  -5   6  -6 1515.78 54.0113   2
  -5   5   6 2211.58 26.9172   2
   5  -5  -5 356.164 17.7405   2
  -5   5   4 827.105 23.8766   2
  -5   5   3 3570.54 36.3508   2
  -5   5   2 1681.61 18.0408   2
  -5   5   1 1095.78 17.4961   2
  -5   5  -4 1934.45 30.7408   2
  -5   5  -5 1200.80 22.9091   2
  -5   5  -6 719.670 31.2353   2
  -5   5  -7 2270.25 38.2240   2
  -5   5  -8 1369.56 31.2833   2
   5  -4  -7 1046.13 18.1030   2
   5  -4  -6 1022.70 23.4778   2
   5  -4  -5 668.448 18.5814   2
  -5   4   4 118.345 11.5783   2
  -5   4   3 255.336 9.32074   2
  -5   4   2 6710.87 45.2376   2
  -5   4  -5 137.073 9.61263   2
  -5   4  -6 1181.59 30.0693   2
  -5   4  -7-6.81938 13.9391   2
  -5   4  -8 1598.07 43.5030   2
  -5   4  -9 1536.10 35.6103   2
  -5   4 -10 1063.87 22.9505   2
   5  -3  -8 298.574 7.14612   2
  -5   3 -11 109.261 13.3010   2
  -5   1   8 603.342 9.31971   2
   5  -1  -7 4441.81 29.2201   2
  -5   1   6 377.538 11.1062   2
  -5   1   5 2013.01 25.1388   2
  -5   1   4 7278.81 58.8502   2
  -5   1   3 1845.39 17.7087   2
  -5   1   2 3715.71 27.3268   2
   5  -1   5 2513.55 21.8984   2
   5  -1   6 203.853 7.79951   2
  -5   1  -7 451.961 14.6069   2
  -5   1  -8 374.229 16.6343   2
  -5   1  -9 2149.55 32.8734   2
  -5   1 -10 2931.10 50.2409   2
  -5   1 -11 1251.99 20.4647   2
   5  -1  12 605.638 14.5783   2
  -5   0   9 2506.39 25.5463   2
   5   0  -8 367.937 7.65607   2
   5   0  -7 902.003 13.1337   2
   5   0  -6 312.698 9.81008   2
   5   0  -5 5510.33 53.9878   2
  -5   0   4 306.939 10.9404   2
  -5   0   3 9516.64 55.5736   2
  -5   0   2 137.717 6.78094   2
  -5   0   1 109.808 5.90759   2
  -5   0   0 486.345 9.20876   2
  -5   0  -1 1996.29 21.3416   2
  -5   0  -2 1575.73 18.6326   2
  -5   0  -3 171.142 6.00689   2
  -5   0  -4 585.996 10.3130   2
  -5   0  -5 6920.16 47.6170   2
   5   0   6 4086.69 34.2018   2
  -5   0  -7 1059.77 23.8403   2
  -5   0  -8 1463.47 21.5695   2
  -5   0  -9 125.278 8.83022   2
  -5   0 -10 1695.45 22.3843   2
  -5   0 -11 1321.32 24.0870   2
  -5   0 -12 513.139 11.0236   2
  -5  -1   9 2042.47 25.9600   2
   5   1  -8 2638.68 21.3365   2
   5   1  -7 2367.25 25.2276   2
   5   1  -6 20.7643 6.02405   2
  -5  -1   5 1364.64 20.3429   2
  -5  -1   4 2342.71 28.5717   2
  -5  -1   3 2676.73 20.8764   2
  -5  -1   2 1421.52 14.0096   2
  -5  -1   1 1.56586 4.66370   2
  -5  -1   0 1649.10 18.5031   2
  -5  -1  -1 664.353 10.1864   2
  -5  -1  -2 494.606 9.37913   2
  -5  -1  -3 52.3247 5.08087   2
  -5  -1  -4 595.079 12.6193   2
  -5  -1  -5 101.638 7.08020   2
  -5  -1  -6 2469.40 27.3764   2
  -5  -1  -7 299.445 9.19285   2
  -5  -1  -8 5403.92 40.6085   2
  -5  -1  -9 2356.31 31.2216   2
  -5  -1 -10 171.516 8.11298   2
  -5  -1 -11 261.425 7.96883   2
  -5  -1 -12 110.521 5.63714   2
   5   2  -9 71.4263 6.53542   2
   5   2  -8 5801.04 41.1086   2
   5   2  -7 5.48990 5.83950   2
  -5  -2   6 5.71121 5.05695   2
  -5  -2   5 26950.5 166.023   2
  -5  -2   4 12894.0 79.7071   2
  -5  -2   3 575.454 10.4450   2
  -5  -2   2 1690.23 15.5275   2
  -5  -2   1 5057.02 26.1710   2
  -5  -2   0 4055.36 26.8782   2
  -5  -2  -4 3973.27 28.2091   2
  -5  -2  -5 7428.25 58.0371   2
  -5  -2  -6 1107.28 21.1341   2
  -5  -2  -7 2176.21 29.3456   2
   5   2   8 5652.98 41.5765   2
  -5  -2  -9 9714.73 51.9393   2
  -5  -2 -10 1130.55 18.1024   2
  -5  -2 -11 16.0094 4.32573   2
  -5  -2 -12 2508.24 24.7825   2
   5   3  -9 205.429 18.3784   2
   5   3  -8 2533.81 41.4833   2
  -5  -3 -12 4565.32 44.0773   2
   5   5  -8 10.1886 3.92551   2
   5   5  -7 396.696 8.79657   2
   5   5  -6 15.0085 5.83467   2
   5   5  -5 20.6245 5.72524   2
  -5  -5   4 27.1162 6.04188   2
  -5  -5   3 54.3797 5.22166   2
  -5  -5  -7 6696.33 33.2986   2
  -5  -5  -8 2023.61 23.8949   2
   5   5   9 168.777 7.24768   2
  -5  -5 -10 556.303 13.1118   2
   5   5  11 2577.79 22.6631   2
  -5  -5 -12 1655.21 20.0933   2
  -5  -6   7 2293.59 33.2098   2
   5   6  -6 6.63402 4.71738   2
   5   6  -5 317.483 9.69938   2
   5   6  -4 1497.51 24.0039   2
  -5  -6   3 2516.89 23.5981   2
  -5  -6   2 440.987 8.16300   2
  -5  -6   1 6.88004 4.19551   2
  -5  -6   0 1095.73 11.5832   2
  -5  -6  -1 451.731 7.82981   2
  -5  -6  -2 2846.39 18.3385   2
  -5  -6  -3 2226.85 22.1471   2
  -5  -6  -4 462.277 8.19520   2
  -5  -6  -5 70.4259 4.52024   2
  -5  -6  -6 186.289 6.07157   2
  -5  -6  -7 112.029 4.86207   2
  -5  -6  -8 14.0959 4.09691   2
   5   6   9 599.200 14.9314   2
   5   6  10 7.22323 4.14932   2
   5   6  11 109.515 5.34530   2
  -5  -7   6 3044.74 29.3384   2
  -5  -7   5 93.7408 6.24175   2
  -5  -7   4 29.4991 4.95666   2
  -5  -7   3 141.981 6.64927   2
  -5  -7   2 7475.94 38.7650   2
  -5  -7   1 4489.26 31.1593   2
  -5  -7   0 833.789 10.5061   2
  -5  -7  -1 965.401 12.2838   2
  -5  -7  -2 348.797 7.51657   2
  -5  -7  -3 13301.3 57.3033   2
  -5  -7  -4 20200.5 74.2413   2
  -5  -7  -5 421.411 7.37383   2
  -5  -7  -6 3443.91 24.3288   2
  -5  -7  -7 5441.75 28.5537   2
  -5  -7  -8 53.7478 5.31355   2
   5   7   9 215.599 10.0351   2
   5   7  10 2149.15 29.0390   2
   5   7  11 1240.15 16.6452   2
  -5  -8   5 476.903 8.99260   2
  -5  -8   4 208.432 6.64294   2
  -5  -8   3 3090.92 25.9506   2
  -5  -8   2 4961.94 26.7670   2
  -5  -8   1 5458.93 27.4941   2
  -5  -8   0 90.2347 6.08618   2
  -5  -8  -1 3137.99 24.3154   2
  -5  -8  -2 57.2713 5.00933   2
  -5  -8  -3 2666.14 26.4971   2
  -5  -8  -4 150.334 6.72393   2
  -5  -8  -5 223.510 6.18267   2
  -5  -8  -6 294.132 7.90802   2
  -5  -8  -7 519.159 12.8155   2
  -5  -8  -8 25.2816 4.73062   2
   5   8   9 1512.43 23.7761   2
   5   8  10 1276.57 18.6766   2
  -5  -9   4 604.202 14.3200   2
  -5  -9  -9 6875.00 65.2355   2
  -6   5   3 296.435 11.5327   2
  -6   5   2 2434.80 27.0662   2
  -6   5  -5 238.001 16.4671   2
  -6   5  -6 11.5254 12.8328   2
  -6   4   5 69.2748 6.73188   2
   6  -4  -4 146.631 6.27889   2
   6  -4  -3 342.002 11.2629   2
  -6   4   2 3190.12 27.3756   2
  -6   4   1 171.321 9.11970   2
  -6   4   0 3563.62 24.1959   2
  -6   4  -3 2153.06 22.7161   2
  -6   4  -4 4051.56 41.9955   2
  -6   4  -5 801.531 19.8236   2
  -6   4  -6 3462.22 54.6813   2
  -6   4  -7 23.5913 11.3651   2
  -6   4  -8 882.179 24.8953   2
   6  -3  -6 1822.35 20.7974   2
   6  -3  -5 2339.62 23.1830   2
   6  -3  -4 16.6716 6.55730   2
  -6   3   3 2290.71 28.3869   2
  -6   3   2 8780.73 37.9465   2
  -6   3   1 3582.39 33.6834   2
  -6   3   0 14.9752 6.29107   2
  -6   3  -2 446.563 11.4462   2
  -6   3  -4 248.207 9.92370   2
  -6   3  -5 693.670 14.6056   2
  -6   3  -6 179.827 10.2931   2
  -6   3  -7 2278.90 49.6840   2
  -6   3  -8 2656.87 46.5528   2
  -6   3  -9 8864.44 78.9650   2
   6  -2  -6 45.7587 5.19128   2
   6  -2  -5 16.4598 5.82046   2
   6  -2  -4 4098.16 52.3584   2
  -6   2   3 1457.19 21.3415   2
  -6   2   2 1614.40 20.3455   2
  -6   2   1 2902.02 28.7871   2
  -6   2  -5 208.805 8.20732   2
  -6   2  -6 4227.28 40.8368   2
  -6   2  -7 235.460 11.3488   2
  -6   2  -8 7470.56 77.2332   2
  -6   2  -9 5557.43 70.8136   2
  -6   2 -10 4837.58 56.4531   2
   6   1  -7 89.6137 5.26026   2
   6   1  -6 504.806 10.5974   2
   6   1  -5 516.316 11.1174   2
  -6  -1   4 2918.38 42.5936   2
  -6  -1   3 634.700 11.0735   2
  -6  -1   2 290.764 7.93344   2
  -6  -1  -6 225.731 8.89914   2
  -6  -1  -7 2358.98 28.8423   2
  -6  -1  -8 304.030 10.4548   2
  -6  -1  -9 29.3689 7.47581   2
  -6  -1 -10 2736.78 30.7760   2
  -6  -1 -11 521.881 9.64235   2
   6   2  -7 2230.88 24.4069   2
   6   2  -6 5602.97 38.9199   2
   6   2  -5 312.538 8.93925   2
  -6  -2   4 3419.21 38.5590   2
  -6  -2   3 11758.3 53.9759   2
  -6  -2   2 3530.87 27.4057   2
  -6  -2   1 5170.12 38.5870   2
  -6  -2   0 4621.68 32.1313   2
  -6  -2  -1 2211.65 20.6219   2
  -6  -2  -2 6804.23 40.5826   2
  -6  -2  -3 33.9883 6.68747   2
  -6  -2  -4 4486.92 28.6370   2
  -6  -2  -5 55.4480 6.90112   2
  -6  -2  -6 174.208 8.05925   2
  -6  -2  -7 142.348 7.81971   2
   6   2   8 1004.70 17.3268   2
  -6  -2  -9 5554.32 47.1774   2
  -6  -2 -10 1304.37 18.5295   2
  -6  -2 -11 58.7861 5.48407   2
   6   2  12 67.9115 5.14443   2
   6   3  -7 226.934 5.97483   2
   6   3  -6 168.708 6.07502   2
  -6  -3   5 9486.34 41.5513   2
  -6  -3   4 39.8811 6.42278   2
  -6  -3   3 358.902 8.35247   2
  -6  -3   2 202.921 7.04480   2
  -6  -3   1 5.88656 5.09544   2
  -6  -3   0 2649.11 26.6095   2
  -6  -3  -1 417.577 11.3140   2
  -6  -3  -2 1952.72 20.2209   2
  -6  -3  -3 4733.39 29.8251   2
  -6  -3  -4 4057.81 24.3934   2
  -6  -3  -5 87892.0 203.395   2
  -6  -3  -6 1156.55 17.9815   2
  -6  -3  -7 10.1392 4.45797   2
   6   3   8 1676.64 21.2184   2
  -6  -3  -9 971.971 14.9859   2
  -6  -3 -10 2948.73 30.6919   2
  -6  -3 -11 1094.44 13.5849   2
  -6  -3 -12 1800.28 19.9686   2
   6   4  -7 2142.31 28.4892   2
   6   4  -6 407.727 9.57204   2
   6   4  -5 1249.72 17.2542   2
  -6  -4   4 4779.46 33.4133   2
  -6  -4   3 2896.72 31.8769   2
  -6  -4   2 332.696 8.51454   2
  -6  -4   1 6331.14 41.9424   2
  -6  -4  -6 587.111 12.0850   2
  -6  -4  -7 265.984 8.49818   2
   6   4   8 254.790 9.23664   2
  -6  -4  -9 552.080 11.0735   2
  -6  -4 -10 34.2026 4.68019   2
  -6  -4 -11 32.9594 3.97464   2
   6   5  -6 466.727 11.5058   2
   6   5  11 269.569 9.56775   2
   6   7  -5 1228.84 19.9613   2
  -6  -7   4 8987.83 47.7123   2
  -6  -7   3 78.7631 6.23414   2
  -6  -7   2 2539.84 22.5671   2
   6   7   7 1473.00 17.9469   2
   6   7   8 122.062 8.31879   2
   6   7   9 124.206 7.45944   2
  -6  -7 -10 665.045 14.4115   2
  -6  -8   4 42.9086 5.27886   2
  -6  -8   3 291.125 10.1646   2
  -6  -8   2 2876.86 35.4586   2
  -6  -8   1 2758.33 21.0390   2
  -6  -8   0 2033.74 18.3512   2
  -6  -8  -1 816.657 13.4587   2
  -6  -8  -2 586.024 10.9536   2
  -6  -8  -3 441.210 11.1049   2
  -6  -8  -4 1860.57 25.1419   2
  -6  -8  -5 78.1838 5.80051   2
  -6  -8  -6 525.666 12.7954   2
  -6  -8  -7 1081.37 26.9232   2
   6   8   8 1951.81 27.2371   2
   6   8   9 1382.19 19.1607   2
  -6  -9   2 505.466 8.93487   2
  -6  -9   1 1520.41 17.7924   2
  -6  -9   0 11912.2 62.5582   2
  -6  -9  -1 10821.7 50.4700   2
  -6  -9  -2 132.939 4.97967   2
  -6  -9  -3 778.914 9.98587   2
  -6  -9  -4 2172.58 21.2366   2
  -6  -9  -5 586.228 8.93287   2
  -6  -9  -6 691.494 9.99875   2
  -6  -9  -7 225.595 7.45758   2
  -6 -10  -5 145.032 7.05468   2
  -7   3   2 50.0395 10.6401   2
  -7   3   1 2518.13 28.6528   2
  -7   3  -5 662.653 16.6345   2
  -7   3  -6 28.5366 7.56460   2
  -7   3  -7 28.0712 9.14483   2
   7  -2  -4 431.351 13.3045   2
   7  -2  -3 41.2558 7.66893   2
  -7   2   2 622.372 14.6259   2
  -7   2   1 2627.19 25.8763   2
  -7   2   0 10329.4 49.5783   2
  -7   2  -2 1135.71 18.9702   2
  -7   2  -4 3054.74 28.5804   2
  -7   2  -5 1299.89 23.5372   2
  -7   2  -6 312.704 12.1040   2
  -7   2  -7 3021.96 74.8634   2
  -7   2  -8 11.6110 9.64635   2
   7  -1  -5 145.683 7.90377   2
   7  -1  -4 1211.86 24.6198   2
   7  -1  -3 101.094 12.2252   2
  -7   1   2 1041.38 17.7563   2
  -7   1   1 684.116 12.6163   2
  -7   1   0 11.8452 5.85798   2
  -7   1  -5 521.309 11.2377   2
  -7   1  -6 5926.83 48.7668   2
  -7   1  -7 2083.32 33.2097   2
  -7   1  -8 149.664 10.4111   2
  -7   1  -9 334.625 23.4769   2
   7   0  -5 2144.72 28.1718   2
   7   0  -4 106.336 9.41260   2
   7   0  -3 2704.13 33.8441   2
  -7   0   2 2939.40 23.5236   2
  -7   0   1 1086.83 16.8015   2
  -7   0  -6 4988.57 28.5610   2
  -7   0  -7 359.833 10.6844   2
  -7   0  -8 4.23083 6.17199   2
   7   0   9 789.420 20.0210   2
   7   0  10 399.705 16.0408   2
   7   3  -5 1001.92 14.4127   2
   7   3  -4 2425.67 27.8110   2
  -7  -3   3 13410.5 72.1911   2
  -7  -3   2 1879.90 21.1400   2
  -7  -3  -7 1158.10 14.6957   2
   7   3   8 810.673 15.8178   2
  -7  -3  -9 2069.55 20.9700   2
  -7  -3 -10 3183.46 25.6960   2
   7   3  11 3271.21 42.0530   2
   7   4  -5 341.939 9.64545   2
   7   4  -4 9796.52 55.4226   2
  -7  -4   3 1400.92 24.4775   2
  -7  -4   2 357.080 9.76719   2
  -7  -4   1 832.892 13.7697   2
  -7  -4   0 204.420 8.11822   2
  -7  -4  -1 421.288 9.82332   2
  -7  -4  -2 2.10541 4.98490   2
  -7  -4  -3 1416.74 17.4603   2
  -7  -4  -4 3024.77 25.5985   2
  -7  -4  -5 53.0595 6.35217   2
  -7  -4  -6 100.816 5.72148   2
  -7  -4  -7 380.583 8.27664   2
  -7  -4  -8 15.7219 4.44412   2
  -7  -4  -9 178.216 6.30370   2
  -7  -4 -10 134.282 5.67734   2
   7   5  -4 8.17227 5.19246   2
  -7  -5   3 1563.67 29.2670   2
   7   5  -2 1173.97 19.9056   2
  -7  -5   1 561.928 11.1727   2
  -7  -5   0 903.309 14.0246   2
  -7  -5  -1 12162.2 52.8061   2
  -7  -5  -2 4175.01 33.0443   2
  -7  -5  -3 390.827 8.19365   2
  -7  -5  -4 718.256 12.4869   2
  -7  -5  -5 3200.42 27.6104   2
  -7  -5  -6 7877.12 48.0477   2
  -7  -5  -7 12.2611 4.06997   2
  -7  -5  -8 1028.15 16.4507   2
  -7  -5  -9 1039.17 15.6042   2
  -7  -5 -10 29.0363 4.35535   2
   7   6  -4 112.909 5.26416   2
  -7  -6   3 18.3299 5.74817   2
   7   6  -2 36.3618 9.50903   2
  -7  -6   1 1.80141 4.42182   2
  -7  -6   0 470.097 9.66993   2
  -7  -6  -6 137.429 5.92099   2
  -7  -6  -7 169.415 8.23076   2
   7   6   8 330.300 8.56896   2
  -7  -6  -9 3151.84 25.8248   2
  -8   1   1 63.1935 5.26827   2
  -8   1  -6 30.1135 8.01010   2
  -8   1  -7 613.390 23.2062   2
   8   0  -2 1562.73 20.7530   2
  -8   0   1 171.854 8.36666   2
  -8   0   0 1162.43 18.7958   2
  -8   0  -5 185.717 7.15590   2
  -8   0  -6 88.6733 5.28025   2
  -8   0  -7 1192.39 26.8187   2
  -8   0  -8 1.36045 9.06428   2
   8   1  -3 337.637 14.1581   2
   8   1  -2 153.047 9.57846   2
  -8  -1   1 2770.86 26.5700   2
  -8  -1   0 812.031 13.6125   2
  -8  -1  -1 1310.12 18.7127   2
  -8  -1  -3 65.3009 6.50912   2
  -8  -1  -5 975.274 14.3485   2
  -8  -1  -6 489.733 9.72557   2
  -8  -1  -7 2728.75 34.7688   2
  -8  -1  -8 1349.91 22.1689   2
   8   2  -3 17.7260 3.97552   2
  -8  -2   2 2821.09 32.4104   2
  -8  -2   1 65.0492 6.36869   2
   8   2   7 98.8199 4.91422   2
  -8  -2  -8 349.539 9.60527   2
   8   2   9 271.646 11.6195   2
  -8  -4  -9 2055.13 44.7727   2
   8   5  -2 2502.84 20.6943   2
  -8  -5   1 370.859 10.7340   2
  -8  -5  -7 391.663 8.40288   2
  -8  -5  -8 8.48313 5.59651   2
  -8  -6   1 24.1861 5.17210   2
  -8  -6   0 29.6142 2.90797   2
  -8  -6  -1 3778.66 26.6671   2
  -8  -6  -2 2503.84 20.1841   2
  -8  -6  -3 255.905 7.42772   2
  -8  -6  -4 46.7234 4.11747   2
  -8  -6  -5 8.35283 3.02032   2
  -8  -6  -6 41.3043 3.21584   2
   8   6   7 1001.58 17.5020   2
  -8  -7  -1 338.202 6.25271   2
  -8  -7  -2 183.103 5.60633   2
  -8  -7  -3 5.84864 2.91761   2
  -8  -7  -4 162.234 7.80063   2
  -8  -7  -5 22.7450 3.05150   2
   8   7   6 54.2004 6.87582   2
   9   2   2 34.6869 6.62082   2
  -9  -2  -3 8.78803 2.84214   2
  -9  -2  -4 2.13369 3.44692   2
  -9  -3  -2 8.95833 4.94283   2
   0   0   0 0.00000 0.00000   0
TITL elg_g40_twin1_hklf4 in P-1
REM P-1 (#2 in standard setting)
CELL 1.54184   7.159186   9.004793  10.867776  82.7791  76.0162  75.0777
ZERR    1.00   0.000202   0.000230   0.000264   0.0021   0.0023   0.0023
LATT  1
SFAC C H N O S
UNIT 34.00 24.00 2.00 4.00 2.00
REM  CrysAlisPro recorded range (K): Min=100.0; max=100.0; aver:100.0
TEMP -173
TREF
HKLF 5
BASF 0.39023
END
;
_shelx_hkl_checksum     1147
_shelx_res_file
;
TITL elg_g40_5 in P-1
    shelx.res
    created by SHELXL-2018/3 at 11:50:37 on 01-Nov-2022
CELL 1.54184   7.159186   9.004793  10.867776  82.7791  76.0162  75.0777
ZERR    2.00   0.0002     0.00023    0.00026    0.0021   0.0023   0.0023
LATT  1
SFAC C H N O S
UNIT 34 22 2 4 2
OMIT    -8  -4  -9
OMIT     5  -6  -4
L.S.  6
FMAP  2
PLAN  10
TEMP -173
SIZE 0.2 0.08 0.03
ACTA 154
CONF
REM Instructions for potential hydrogen bonds
EQIV $1 -x+2, -y, -z+1
HTAB C17 O2_$1
WGHT    0.069000    0.147700
BASF   0.38665
FVAR       7.48934
O1    4    0.511031    0.482456    0.811677    11.00000    0.02380    0.01476 =
         0.01581   -0.00062   -0.00120   -0.00297
O2    4    0.689560    0.264711    0.731050    11.00000    0.03993    0.01616 =
         0.02120    0.00071    0.00064   -0.00057
C2    1    0.632481    0.402097    0.711412    11.00000    0.02280    0.01706 =
         0.01737   -0.00184   -0.00287   -0.00444
C3    1    0.680805    0.489931    0.589983    11.00000    0.01783    0.01694 =
         0.01506   -0.00164   -0.00360   -0.00462
C4    1    0.603008    0.643609    0.579554    11.00000    0.01878    0.01766 =
         0.01408   -0.00082   -0.00357   -0.00503
AFIX  43
H4    2    0.632732    0.699040    0.499800    11.00000   -1.20000
AFIX   0
C4A   1    0.477052    0.724570    0.685807    11.00000    0.01654    0.01780 =
         0.01527   -0.00213   -0.00367   -0.00441
C5    1    0.396718    0.884145    0.681509    11.00000    0.01958    0.01730 =
         0.01630    0.00087   -0.00341   -0.00431
AFIX  43
H5    2    0.421660    0.943350    0.603163    11.00000   -1.20000
AFIX   0
C6    1    0.282064    0.957466    0.788521    11.00000    0.01788    0.01814 =
         0.01984   -0.00244   -0.00457   -0.00342
C7    1    0.247515    0.866819    0.903346    11.00000    0.01565    0.02047 =
         0.01668   -0.00407   -0.00175   -0.00290
AFIX  43
H7    2    0.169855    0.915469    0.977831    11.00000   -1.20000
AFIX   0
C8A   1    0.436920    0.639436    0.801499    11.00000    0.01697    0.01488 =
         0.01738   -0.00042   -0.00395   -0.00468
C8    1    0.323087    0.709387    0.910948    11.00000    0.01978    0.01966 =
         0.01578    0.00021   -0.00243   -0.00600
AFIX  43
H8    2    0.297826    0.650194    0.989268    11.00000   -1.20000
AFIX   0
C9    1    0.199249    1.128997    0.783015    11.00000    0.03174    0.01801 =
         0.02169   -0.00339   -0.00266   -0.00021
AFIX 137
H9A   2    0.109385    1.158236    0.864314    11.00000   -1.50000
H9B   2    0.126469    1.159123    0.714667    11.00000   -1.50000
H9C   2    0.307944    1.181373    0.766476    11.00000   -1.50000
AFIX   0
S11   5    0.922764    0.211565    0.487448    11.00000    0.02323    0.01407 =
         0.01565   -0.00092   -0.00330   -0.00208
C12   1    0.813039    0.409303    0.480392    11.00000    0.01722    0.01595 =
         0.01620   -0.00105   -0.00460   -0.00404
N13   3    0.856175    0.484147    0.370180    11.00000    0.01744    0.01720 =
         0.01602   -0.00180   -0.00314   -0.00377
C13A  1    0.984035    0.385345    0.282246    11.00000    0.01567    0.01683 =
         0.01797   -0.00267   -0.00369   -0.00378
C14   1    1.063626    0.429783    0.156100    11.00000    0.01895    0.01900 =
         0.01844   -0.00028   -0.00384   -0.00466
AFIX  43
H14   2    1.029684    0.533983    0.123985    11.00000   -1.20000
AFIX   0
C15   1    1.192692    0.318423    0.079494    11.00000    0.01861    0.02400 =
         0.01749   -0.00276   -0.00166   -0.00670
AFIX  43
H15   2    1.249720    0.347072   -0.005730    11.00000   -1.20000
AFIX   0
C16   1    1.240838    0.163542    0.125711    11.00000    0.01846    0.02273 =
         0.02112   -0.00755   -0.00357   -0.00407
AFIX  43
H16   2    1.327948    0.089102    0.070564    11.00000   -1.20000
AFIX   0
C17A  1    1.036432    0.230214    0.328029    11.00000    0.01860    0.01713 =
         0.01863   -0.00160   -0.00506   -0.00521
C17   1    1.164112    0.117336    0.249654    11.00000    0.02063    0.01759 =
         0.02163   -0.00393   -0.00539   -0.00356
AFIX  43
H17   2    1.196910    0.012568    0.280584    11.00000   -1.20000
AFIX   0
HKLF 5
REM  elg_g40_5 in P-1
REM wR2 = 0.1023, GooF = S = 1.065, Restrained GooF = 1.065 for all data
REM R1 = 0.0353 for 4313 Fo > 4sig(Fo) and 0.0357 for all 4408 data
REM 192 parameters refined using 0 restraints
END
WGHT      0.0691      0.1476
REM Highest difference peak  0.362,  deepest hole -0.277,  1-sigma level  0.058
Q1    1   0.7493  0.4449  0.5289  11.00000  0.05    0.36
Q2    1   0.2694  0.9150  0.8442  11.00000  0.05    0.33
Q3    1   0.3158  0.9250  0.7348  11.00000  0.05    0.31
Q4    1   0.9775  0.2157  0.4039  11.00000  0.05    0.30
Q5    1   0.9178  0.4412  0.3253  11.00000  0.05    0.28
Q6    1   0.5367  0.6827  0.6321  11.00000  0.05    0.28
Q7    1   0.6560  0.4450  0.6410  11.00000  0.05    0.27
Q8    1   1.0172  0.4043  0.2164  11.00000  0.05    0.27
Q9    1   0.8311  0.4491  0.4186  11.00000  0.05    0.26
Q10   1   0.2429  1.1798  0.7043  11.00000  0.05    0.26
;
_shelx_res_checksum     55389
data_global
_journal_date_recd_electronic     2023-03-29
_journal_date_accepted     2023-04-17
_journal_name_full     'Acta Crystallographica, Section E'
_journal_year     2023
_journal_volume     79
_journal_issue      5
_journal_page_first     0
_journal_page_last     0
_journal_paper_category     GO
_journal_paper_doi     10.1107/S205698902300347X
_journal_coeditor_code     YZ2033
_publ_contact_author_name
;
Peter G. Jones
;
_publ_contact_author_address
;
Institut f\"ur Anorganische und Analytische Chemie
Technische Universit\"at Braunschweig
Hagenring 30
D-38106 Braunschweig
Germany
;
_publ_contact_author_email     'p.jones@tu-braunschweig.de'
_publ_contact_author_fax      495313915387
_publ_contact_author_phone      495313915382
_publ_section_title
;
Crystal structure of
3-(benzo[<i>d</i>]thiazol-2-yl)-6-methyl-2<i>H</i>-chromen-2-one
;
_publ_section_title_footnote     .
loop_
    _publ_author_name
    _publ_author_address
    'Abdallah, Amira E. M.'
;
Chemistry Department
Faculty of Science
Helwan University
Cairo
Egypt
;
    'Elgemeie, Galal H.'
;
Chemistry Department
Faculty of Science
Helwan University
Cairo
Egypt
;
    'Jones, Peter G.'
;
Institut f\"ur Anorganische und Analytische Chemie
Technische Universit\"at Braunschweig
Hagenring 30
D-38106 Braunschweig
Germany
;
_publ_section_synopsis
;
The title molecule is almost planar, with an intramolecular S...O\\db C
contact. The packing is a layer structure with dimeric units connected by a
C---H...O\\db C hydrogen bond.
;
