# Supplementary material for: Crystal structure of 3-(benzo[d]thia­zol-2-yl)-6-methyl-2H-chromen-2-one
Source: Acta Crystallogr E Crystallogr Commun. 2023 Apr 25;79(Pt 5):504–7. doi: 10.1107/S205698902300347X (PMC10162075; doi:10.1107/S205698902300347X)
Supplement: Supplementary file 2 [file e-79-00504-Isup2.hkl]

data_I                                                                          
_shelx_title ' elg_g40_5 in P-1'                                                
_shelx_refln_list_code          4                                               
_shelx_F_calc_maximum      137.16                                               
_exptl_crystal_F_000       304.00                                               
_reflns_d_resolution_high  0.7892                                               
                                                                                
loop_                                                                           
 _space_group_symop_operation_xyz                                               
 'x, y, z'                                                                      
 '-x, -y, -z'                                                                   
                                                                                
_cell_length_a     7.1592                                                       
_cell_length_b     9.0048                                                       
_cell_length_c    10.8678                                                       
_cell_angle_alpha  82.779                                                       
_cell_angle_beta   76.016                                                       
_cell_angle_gamma  75.078                                                       
                                                                                
_shelx_F_squared_multiplier     1.000                                           
                                                                                
loop_                                                                           
 _refln_index_h                                                                 
 _refln_index_k                                                                 
 _refln_index_l                                                                 
 _refln_F_squared_calc                                                          
 _refln_F_squared_meas                                                          
 _refln_F_squared_sigma                                                         
 _refln_observed_status                                                         
   0   0   1        853.97        840.31         2.98 o                         
   0   0   2       1497.04       1468.07         4.32 o                         
   0   0   3        804.34        796.70         4.91 o                         
   0   0  -4        492.33        412.15         4.24 o                         
   0   0   5        983.04       1073.42         5.39 o                         
   0   0   6         50.04         49.89         1.97 o                         
   0   0  -7        216.09        212.84         1.33 o                         
   0   0  -8          8.27          7.66         0.18 o                         
   0   0   9        102.32         99.63         0.85 o                         
   0   0 -10        595.78        643.48         3.08 o                         
   0   0 -11         19.35         19.05         0.36 o                         
   0   0  12         74.32         74.99         0.87 o                         
   0   0 -13         37.93         39.22         0.70 o                         
   0  -1  13        175.32        179.16         0.95 o                         
   0   1 -12         67.66         72.58         0.76 o                         
   0  -1  11          8.93          8.32         0.19 o                         
   0   1 -10         18.66         17.15         0.24 o                         
   0   1  -9         96.63         89.50         0.45 o                         
   0   1  -8         92.90         94.47         0.43 o                         
   0   1  -7          7.11          4.60         0.11 o                         
   0   1  -6        207.71        246.31         2.18 o                         
   0  -1   5        174.38        188.15         1.45 o                         
   0  -1   4        436.19        518.10         2.36 o                         
   0  -1   3       1218.61       1187.62         2.95 o                         
   0  -1   2          2.47          1.71         0.09 o                         
   0   1  -1       2980.15       2772.36         4.10 o                         
   0  -1   0       1580.81       1428.82         2.77 o                         
   0  -1  -1        588.29        486.04         1.48 o                         
   0   1   2         79.10         79.86         0.56 o                         
   0   1   3       1125.51       1132.78         2.35 o                         
   0   1   4         18.87         19.21         0.45 o                         
   0   1   5        110.72        112.40         1.19 o                         
   0   1   6         71.60         86.53         1.18 o                         
   0   1   7        353.31        324.22         1.28 o                         
   0   1   8        535.62        517.93         1.35 o                         
   0   1   9        229.59        233.85         0.91 o                         
   0   1  10          0.52          0.77         0.11 o                         
   0  -1 -11        158.65        166.72         0.91 o                         
   0  -1 -12         84.47         89.89         0.53 o                         
   0   1  13         94.46         91.71         0.86 o                         
   0  -2  12         91.80         96.48         0.95 o                         
   0   2 -11         58.72         58.37         0.53 o                         
   0   2 -10          4.29          6.03         0.16 o                         
   0   2  -9         39.28         41.62         0.31 o                         
   0  -2   8         76.80         74.68         0.41 o                         
   0   2  -7         13.32         10.46         0.15 o                         
   0   2  -6        140.81        152.94         0.83 o                         
   0   2  -5       1359.39       1481.83         6.39 o                         
   0  -2   4         23.72         14.60         0.29 o                         
   0   2  -3         49.87         59.95         0.63 o                         
   0   2  -2        390.44        372.98         2.12 o                         
   0  -2   1         60.11         57.81         0.61 o                         
   0  -2   0        257.80        266.00         1.81 o                         
   0  -2  -1         38.41         35.12         0.62 o                         
   0  -2  -2        227.49        218.05         1.63 o                         
   0   2   3          6.79          4.19         0.17 o                         
   0  -2  -4       1131.36       1133.45         3.63 o                         
   0  -2  -5       1850.03       2001.28         8.13 o                         
   0   2   6         40.91         39.91         0.85 o                         
   0   2   7         54.97         50.14         0.44 o                         
   0  -2  -8         16.73         16.79         0.25 o                         
   0   2   9         30.19         30.40         0.36 o                         
   0  -2 -10         34.70         38.09         0.36 o                         
   0  -2 -11          4.88          5.13         0.16 o                         
   0   2  12         59.53         65.17         0.52 o                         
   0   2  13          8.34          8.37         0.31 o                         
   0  -3  12         12.78         11.75         0.23 o                         
   0   3 -11          1.17          0.99         0.13 o                         
   0  -3  10          3.05          3.64         0.16 o                         
   0  -3   9         39.35         35.76         0.33 o                         
   0  -3   8          7.94          2.80         0.11 o                         
   0  -3   7          1.30          1.09         0.09 o                         
   0   3  -6        146.91        144.52         0.77 o                         
   0   3  -5         26.02         23.51         0.55 o                         
   0  -3   4          0.21          0.29         0.12 o                         
   0   3  -3         43.23         38.11         0.44 o                         
   0  -3   2          1.16          1.91         0.15 o                         
   0   3  -1        765.53        852.88         2.74 o                         
   0   3   0        574.47        599.63         1.87 o                         
   0   3   1          0.83          0.73         0.15 o                         
   0  -3  -2         39.88         40.76         0.55 o                         
   0  -3  -3        631.06        703.58         3.97 o                         
   0  -3  -4        143.84        194.55         1.26 o                         
   0   3   5         16.25         24.09         0.67 o                         
   0  -3  -6        216.05        213.46         1.06 o                         
   0   3   7        309.11        290.82         1.32 o                         
   0  -3  -8        474.57        469.28         2.19 o                         
   0  -3  -9          3.09          2.97         0.15 o                         
   0  -3 -10          1.23          1.44         0.16 o                         
   0  -3 -11        110.56        116.82         1.12 o                         
   0  -3 -12         52.70         59.66         0.47 o                         
   0   3  13         37.45         33.96         0.66 o                         
   0  -4  12         77.68         73.66         0.60 o                         
   0   4 -11         14.06         16.92         0.37 o                         
   0   4 -10         50.68         47.97         0.46 o                         
   0   4  -9        595.74        553.04         2.89 o                         
   0  -4   8         16.65         16.92         0.27 o                         
   0  -4   7        155.55        161.70         0.88 o                         
   0   4  -6        423.30        415.42         1.56 o                         
   0  -4   5         22.84         18.78         0.24 o                         
   0   4  -4         11.67          8.41         0.23 o                         
   0   4  -3         13.18          9.27         0.32 o                         
   0   4  -2        144.46        159.73         1.53 o                         
   0   4  -1         52.72         51.48         0.75 o                         
   0   4   0          4.21          2.72         0.19 o                         
   0  -4  -1        631.08        745.23         4.38 o                         
   0   4   2          2.27          1.97         0.19 o                         
   0  -4  -3         14.98         19.80         0.55 o                         
   0   4   4         58.96         77.02         1.01 o                         
   0   4   5         12.37         11.11         0.35 o                         
   0  -4  -6          1.11          0.95         0.13 o                         
   0   4   7         18.31         20.26         0.46 o                         
   0  -4  -8          4.80          4.17         0.25 o                         
   0   4   9        126.55        116.31         0.78 o                         
   0  -4 -10         20.59         15.10         0.26 o                         
   0  -4 -11         11.50         11.45         0.23 o                         
   0   4  12          2.07          1.96         0.13 o                         
   0   5 -11         14.00         14.45         0.33 o                         
   0   5 -10          7.51         11.48         0.20 o                         
   0   5  -9          7.32          8.10         0.24 o                         
   0  -5   8          3.37          2.49         0.15 o                         
   0  -5   7         80.45         80.84         0.54 o                         
   0   5  -6        406.45        417.27         1.73 o                         
   0   5  -5        406.24        396.92         1.41 o                         
   0  -5   4        272.93        253.99         1.16 o                         
   0  -5   3        267.41        245.96         1.09 o                         
   0  -5   2        206.79        191.61         2.22 o                         
   0   5  -1        585.95        633.81         3.65 o                         
   0  -5  -1        136.80        129.89         3.24 o                         
   0  -5  -2        428.67        474.30         2.95 o                         
   0  -5  -4        373.34        358.56         1.13 o                         
   0   5   5         82.68         90.16         0.71 o                         
   0  -5  -6        164.65        162.17         1.29 o                         
   0  -5  -7         71.93         68.81         0.70 o                         
   0   5   8        288.10        275.23         1.74 o                         
   0   5   9        229.45        214.22         1.26 o                         
   0   5  10          3.31          4.86         0.24 o                         
   0   5  11         75.04         73.87         0.90 o                         
   0   5  12         45.55         40.76         0.46 o                         
   0   6 -10         35.07         38.19         0.44 o                         
   0   6  -9         59.68         66.25         0.98 o                         
   0   6  -8         17.68         20.28         0.51 o                         
   0  -6   7         14.78         15.06         0.42 o                         
   0  -6   6        138.08        135.44         1.15 o                         
   0  -6   5        582.40        595.03         2.65 o                         
   0  -6   4       1074.08       1088.56         4.32 o                         
   0  -6   3        182.44        181.05         1.04 o                         
   0  -6   2          9.21          8.25         0.18 o                         
   0  -6   1        201.85        206.94         1.31 o                         
   0   6   0          1.80          1.59         0.13 o                         
   0  -6  -1          2.85          2.29         0.15 o                         
   0  -6  -2        183.65        187.68         1.13 o                         
   0  -6  -3          7.92          6.93         0.19 o                         
   0  -6  -4        137.39        142.47         0.83 o                         
   0   6   5        706.70        730.71         2.34 o                         
   0  -6  -6        432.60        447.65         2.39 o                         
   0  -6  -7        202.31        205.19         1.99 o                         
   0  -6  -8         10.13         10.97         0.37 o                         
   0  -6  -9         12.55         13.06         0.45 o                         
   0  -6 -10         58.20         59.37         1.05 o                         
   0  -6 -11         55.21         61.59         0.70 o                         
   0  -7   9         57.13         63.19         0.55 o                         
   0   7  -8          5.05          5.19         0.17 o                         
   0  -7   7          3.75          3.76         0.52 o                         
   0  -7   6        182.11        181.86         1.43 o                         
   0  -7   5        117.40        113.97         0.89 o                         
   0   7  -4        107.95        102.77         0.55 o                         
   0  -7   3        113.58        108.68         0.58 o                         
   0  -7   2         80.99         84.95         0.52 o                         
   0  -7   1        469.50        454.91         1.54 o                         
   0  -7   0        259.41        252.23         1.18 o                         
   0  -7  -1        365.13        357.92         1.37 o                         
   0  -7  -2        465.38        453.83         1.47 o                         
   0   7   3         70.37         75.48         0.61 o                         
   0  -7  -4         94.14         93.68         0.68 o                         
   0  -7  -5        135.22        130.85         0.92 o                         
   0  -7  -6        160.85        161.78         1.33 o                         
   0  -7  -7        247.00        246.82         3.35 o                         
   0  -7  -9         20.46         20.95         0.69 o                         
   0  -7 -10         16.07         15.66         0.45 o                         
   0   8  -8         10.08          9.73         0.15 o                         
   0  -8   7          2.55          2.81         0.13 o                         
   0  -8   6          9.20          9.96         0.27 o                         
   0  -8   5          0.28          0.30         0.12 o                         
   0  -8   4          0.34          0.46         0.09 o                         
   0  -8   3        108.31         93.07         0.86 o                         
   0  -8   2         14.27         13.20         0.21 o                         
   0  -8   1         19.97         15.48         0.23 o                         
   0  -8   0        145.41        119.94         0.85 o                         
   0  -8  -1          4.30          1.35         0.14 o                         
   0   8   2        627.39        629.10         1.88 o                         
   0   8   3         43.23         47.96         0.50 o                         
   0  -8  -4          5.62          4.54         0.18 o                         
   0  -8  -5        103.11        107.07         0.76 o                         
   0  -8  -6         46.83         48.32         0.76 o                         
   0  -8  -7         36.39         37.27         0.60 o                         
   0   8   8         18.69         17.07         0.46 o                         
   0  -8  -9         58.94         62.49         0.66 o                         
   0   9  -6         89.57         87.32         0.75 o                         
   0   9  -5         62.40         64.24         0.61 o                         
   0  -9   4         73.61         68.64         0.88 o                         
   0  -9   3         54.42         46.96         0.67 o                         
   0  -9   2         18.79         24.52         0.43 o                         
   0  -9   1         15.06         20.80         0.32 o                         
   0  -9   0          0.24          0.78         0.13 o                         
   0  -9  -1         35.24         30.26         0.56 o                         
   0  -9  -2        183.96        187.22         1.35 o                         
   0  -9  -3         23.50         23.73         0.31 o                         
   0  -9  -4          4.17          3.70         0.18 o                         
   0  -9  -5          1.08          0.83         0.11 o                         
   0  -9  -6         22.43         23.63         0.54 o                         
   0  -9  -7         22.22         22.21         0.54 o                         
   0 -10   4         13.75         11.63         0.28 o                         
   0 -10   3          1.17          0.12         0.12 o                         
   0  10  -2         68.12         65.95         0.65 o                         
   0 -10   1         19.66         18.42         0.39 o                         
   0 -10   0         57.45         57.82         0.78 o                         
   0 -10  -1        149.94        156.30         0.90 o                         
   0 -10  -2         29.75         29.39         0.38 o                         
   0 -10  -3          5.67          6.09         0.16 o                         
   0 -10  -4         55.46         52.07         0.55 o                         
   0 -10  -5        148.04        163.75         1.13 o                         
   0 -10  -6         56.40         49.28         0.85 o                         
   1 -10  -4         31.78         29.04         0.65 o                         
   1 -10  -3         57.62         65.83         0.68 o                         
   1 -10  -2         10.54         10.19         0.30 o                         
   1 -10  -1         49.98         53.81         1.04 o                         
   1 -10   0         67.11         73.27         0.89 o                         
   1 -10   1         16.46         15.67         0.36 o                         
   1 -10   2         39.64         39.73         0.68 o                         
   1 -10   3         30.15         29.80         0.51 o                         
   1  -9  -7          5.63          4.89         0.35 o                         
   1  -9  -6        105.30        116.40         1.58 o                         
   1  -9  -5         24.29         25.40         0.56 o                         
   1  -9  -2        111.16        113.03         0.82 o                         
   1  -9  -1        157.66        158.65         1.03 o                         
   1  -9   0        173.62        176.29         1.52 o                         
   1  -9   1        113.18        114.99         1.05 o                         
   1  -9   2         62.94         75.04         1.01 o                         
   1  -9   3        164.43        164.53         1.36 o                         
   1  -9   4        152.42        167.63         1.07 o                         
   1  -9   5         88.28        106.01         0.65 o                         
  -1   9  -6         38.51         39.78         0.46 o                         
   1  -8  -8         18.93         24.53         0.74 o                         
   1  -8  -7          6.85          5.30         0.38 o                         
   1  -8  -6          0.64          0.42         0.16 o                         
   1  -8  -5         29.08         31.68         0.40 o                         
   1  -8  -4         44.14         47.73         0.52 o                         
   1  -8  -3          7.26          7.24         0.22 o                         
  -1   8   2         15.65         18.61         0.33 o                         
   1  -8  -1          0.00          0.18         0.13 o                         
   1  -8   0         79.22         64.51         0.67 o                         
   1  -8   1         12.78         11.85         0.23 o                         
   1  -8   2         72.62         56.92         0.58 o                         
   1  -8   3         14.20         12.03         0.27 o                         
   1  -8   4          0.21          0.18         0.09 o                         
   1  -8   5          7.47          5.54         0.20 o                         
   1  -8   6          9.37          7.92         0.20 o                         
  -1   8  -7         19.25         19.22         0.24 o                         
  -1   8  -8         87.88         90.54         0.68 o                         
   1  -7  -9        132.46        134.59         1.38 o                         
   1  -7  -8          4.48          5.22         0.32 o                         
   1  -7  -7         96.61         97.55         1.38 o                         
   1  -7  -6        191.22        181.37         1.69 o                         
   1  -7  -5         96.61         94.38         0.60 o                         
   1  -7  -4         24.59         23.39         0.38 o                         
   1  -7  -3        170.88        178.02         0.87 o                         
   1  -7  -2         75.13         73.76         0.63 o                         
   1  -7  -1        242.59        262.50         1.22 o                         
   1  -7   0          6.25          5.92         0.15 o                         
   1  -7   1        127.80        113.49         0.60 o                         
   1  -7   2         16.12         21.64         0.25 o                         
  -1   7  -3         62.55         64.63         0.52 o                         
   1  -7   4        113.23         99.43         0.75 o                         
   1  -7   5         16.56         16.07         0.33 o                         
   1  -7   6          1.69          1.18         0.11 o                         
  -1   7  -7        134.40        139.38         1.22 o                         
  -1   7  -8        148.30        161.97         1.02 o                         
  -1   7  -9         92.04         99.89         0.79 o                         
  -1   6  10         12.20         12.88         0.40 o                         
  -1   6   9          4.08          3.94         0.24 o                         
   1  -6  -8          4.10          4.39         0.35 o                         
   1  -6  -7          2.78          3.70         0.23 o                         
   1  -6  -6          0.01          0.21         0.14 o                         
   1  -6  -5         86.83         94.84         0.64 o                         
   1  -6  -4        859.53        862.80         1.97 o                         
   1  -6  -3       1050.71       1037.35         1.97 o                         
   1  -6  -2         93.73         93.34         0.45 o                         
   1  -6  -1         53.75         44.62         1.20 o                         
   1  -6   0        207.76        174.83         2.36 o                         
   1  -6   1         84.54         73.56         1.02 o                         
  -1   6  -2         83.34         70.77         0.45 o                         
   1  -6   3        132.78        127.53         0.61 o                         
  -1   6  -4          0.58          0.70         0.10 o                         
   1  -6   5         34.25         39.00         0.51 o                         
  -1   6  -6        388.66        383.07         1.71 o                         
   1  -6   7        161.14        164.01         0.97 o                         
  -1   6  -8         19.78         19.98         0.44 o                         
  -1   6  -9         65.35         72.47         0.89 o                         
  -1   6 -10         46.35         49.73         0.42 o                         
   1  -5 -11          9.79         10.18         0.30 o                         
   1  -5 -10        131.04        128.83         1.33 o                         
   1  -5  -9         70.38         70.54         0.78 o                         
   1  -5  -7        106.27        108.65         1.71 o                         
   1  -5  -6        594.61        582.61         2.70 o                         
   1  -5  -5        510.79        504.53         1.72 o                         
   1  -5  -4        494.05        476.00         1.78 o                         
   1  -5  -3         69.42         68.83         0.44 o                         
   1  -5  -2        188.20        172.03         0.75 o                         
   1  -5  -1        229.00        225.64         0.92 o                         
   1  -5   0         18.48         20.17         0.31 o                         
   1  -5   1        144.58        142.99         0.81 o                         
   1  -5   2        147.50        136.49         0.87 o                         
   1  -5   3         71.75         70.39         0.36 o                         
   1  -5   4        437.18        424.28         1.10 o                         
   1  -5   5        344.56        335.12         1.87 o                         
   1  -5   6        615.55        595.95         2.42 o                         
   1  -5   7         79.66         76.83         1.15 o                         
   1  -5   8         42.54         37.68         1.11 o                         
  -1   5  -9          0.11          0.21         0.11 o                         
  -1   5 -10          0.78          1.11         0.11 o                         
  -1   5 -11          5.19          4.72         0.20 o                         
  -1   4  12         48.26         53.10         0.64 o                         
  -1   4  11         77.17         80.48         0.73 o                         
   1  -4 -10         30.13         31.22         0.61 o                         
  -1   4   9        101.95         86.64         1.21 o                         
   1  -4  -8         39.18         39.28         0.93 o                         
  -1   4   7        293.99        302.33         1.91 o                         
   1  -4  -6        183.58        182.00         1.55 o                         
   1  -4  -5        178.85        180.47         1.01 o                         
   1  -4  -4         46.25         42.04         0.65 o                         
  -1   4   3         12.88         11.99         0.51 o                         
   1  -4  -2       1277.64       1455.06         7.85 o                         
   1  -4  -1       1512.92       1380.01         7.78 o                         
   1  -4   0         32.39         17.60         0.74 o                         
  -1   4  -1       2361.68       2671.83         8.63 o                         
  -1   4  -2       1396.31       1613.62         8.92 o                         
   1  -4   3         14.60         18.91         0.53 o                         
  -1   4  -4         72.43         63.07         0.75 o                         
  -1   4  -5        203.94        195.38         1.26 o                         
   1  -4   6        267.62        252.03         2.03 o                         
   1  -4   7        465.44        513.08         3.84 o                         
  -1   4  -8         58.21         61.39         0.78 o                         
  -1   4  -9         65.50         55.75         0.88 o                         
  -1   4 -10         43.36         39.97         1.00 o                         
  -1   4 -11        121.64        123.03         1.12 o                         
   1  -4  12         74.33         74.76         0.73 o                         
  -1   3  12          1.06          0.67         0.09 o                         
  -1   3  11         40.28         37.85         0.61 o                         
   1  -3 -10         87.60         85.29         0.78 o                         
   1  -3  -9          0.26          0.27         0.12 o                         
  -1   3   8        229.35        231.53         1.18 o                         
  -1   3   7        148.70        133.62         1.14 o                         
   1  -3  -6         48.84         49.78         0.48 o                         
  -1   3   5        113.77        102.51         0.91 o                         
  -1   3   4         49.91         55.48         0.82 o                         
   1  -3  -3         45.79         54.51         0.70 o                         
   1  -3  -2        664.42        722.39         3.41 o                         
   1  -3  -1        374.31        408.67         4.23 o                         
   1  -3   0        457.28        539.18         3.38 o                         
   1  -3   1        431.30        486.47         4.41 o                         
   1  -3   2          0.93          1.39         0.16 o                         
   1  -3   3         54.00         63.14         0.65 o                         
  -1   3  -4          2.33          3.39         0.21 o                         
   1  -3   5          2.48          2.45         0.15 o                         
   1  -3   6        100.80         94.24         0.63 o                         
  -1   3  -7         10.29          8.33         0.19 o                         
  -1   3  -8        131.21        118.14         0.72 o                         
  -1   3  -9         33.85         30.00         0.39 o                         
  -1   3 -10          4.33          2.17         0.16 o                         
  -1   3 -11          3.33          2.79         0.16 o                         
   1  -3  12         36.70         37.20         0.45 o                         
  -1   2  12        157.31        175.41         1.04 o                         
   1  -2 -11         27.32         29.18         0.35 o                         
  -1   2  10        145.31        151.99         1.15 o                         
   1  -2  -9          1.94          1.57         0.16 o                         
  -1   2   8        131.40        123.53         0.76 o                         
   1  -2  -7        293.74        284.41         1.40 o                         
   1  -2  -6        447.72        426.73         1.38 o                         
  -1   2   5          0.43          0.29         0.17 o                         
   1  -2  -4         11.46         11.23         0.40 o                         
   1  -2  -3        252.27        245.46         1.53 o                         
   1  -2  -2        700.22        671.03         3.54 o                         
   1  -2  -1        125.17        111.10         0.69 o                         
  -1   2   0          2.11          2.67         0.20 o                         
  -1   2  -1        124.98        119.28         1.11 o                         
   1  -2   2       1113.44       1104.59         4.09 o                         
   1  -2   3        200.92        187.50         1.14 o                         
  -1   2  -4         68.61         66.25         0.83 o                         
   1  -2   5         54.37         50.89         1.08 o                         
  -1   2  -6         23.16         12.20         0.28 o                         
   1  -2   7         78.58         66.92         0.40 o                         
   1  -2   8          2.84          2.14         0.10 o                         
   1  -2   9         58.57         58.93         0.51 o                         
   1  -2  10         52.94         51.49         0.49 o                         
  -1   2 -11         18.50         20.29         0.30 o                         
   1  -2  12         44.88         47.13         0.57 o                         
   1  -2  13         11.09          8.82         0.26 o                         
   1  -1 -12         25.37         26.59         0.28 o                         
   1  -1 -11         60.08         57.39         0.50 o                         
  -1   1  10         28.21         28.46         0.33 o                         
   1  -1  -9         34.93         37.08         0.39 o                         
  -1   1   8         56.67         57.08         0.54 o                         
   1  -1  -7          6.52          7.31         0.19 o                         
   1  -1  -6          7.62          9.16         0.37 o                         
  -1   1   5        149.27        169.25         1.56 o                         
  -1   1   4          0.24          0.76         0.17 o                         
  -1   1   3         69.15         73.21         0.79 o                         
  -1   1   2         74.66         71.86         0.54 o                         
   1  -1  -1         50.98         47.08         0.54 o                         
   1  -1   0         31.33         34.89         0.71 o                         
   1  -1   1       1191.94       1073.91         3.14 o                         
   1  -1   2         63.68         57.71         0.54 o                         
   1  -1   3        363.05        356.17         1.69 o                         
  -1   1  -4         40.31         43.42         0.52 o                         
  -1   1  -5       1458.35       1565.39         5.46 o                         
   1  -1   6        234.19        252.77         2.91 o                         
   1  -1   7         22.23         19.85         0.21 o                         
   1  -1   8         74.87         72.76         0.44 o                         
  -1   1  -9         75.40         70.00         0.42 o                         
  -1   1 -10         54.22         51.39         0.35 o                         
  -1   1 -11          0.43          0.41         0.11 o                         
   1  -1  12         21.24         25.26         0.46 o                         
   1  -1  13          2.45          1.24         0.23 o                         
   1   0 -12         52.16         58.74         0.56 o                         
  -1   0  11        214.24        232.52         1.33 o                         
  -1   0  10          4.63          3.63         0.16 o                         
   1   0  -9         90.14         83.80         0.70 o                         
   1   0  -8       1790.33       1752.51         4.16 o                         
   1   0  -7        410.67        394.77         1.17 o                         
   1   0  -6          0.50          0.52         0.13 o                         
   1   0  -5        274.33        279.97         1.85 o                         
   1   0  -4        269.73        285.79         1.87 o                         
   1   0  -3        260.53        275.56         1.72 o                         
   1   0  -2        424.05        419.19         1.82 o                         
  -1   0   1        198.36        194.27         0.96 o                         
   1   0   0         34.41         34.98         0.64 o                         
   1   0   1        339.05        299.79         1.00 o                         
  -1   0  -2       1120.86       1020.16         2.54 o                         
  -1   0  -3         75.11         71.96         0.68 o                         
  -1   0  -4         16.10         15.49         0.27 o                         
   1   0   5        740.16        776.92         4.77 o                         
  -1   0  -6        603.43        609.11         4.76 o                         
  -1   0  -7          1.82          2.03         0.09 o                         
   1   0   8          0.56          0.72         0.10 o                         
  -1   0  -9         62.86         60.86         0.41 o                         
  -1   0 -10         72.78         68.55         0.44 o                         
  -1   0 -11         72.23         65.44         0.54 o                         
  -1   0 -12          0.21          0.42         0.13 o                         
   1   0  13         11.37         11.45         0.34 o                         
   1   1 -12          2.21          2.95         0.14 o                         
   1   1 -11         31.41         35.13         0.40 o                         
   1   1 -10          3.44          3.41         0.15 o                         
   1   1  -9        257.88        239.88         1.07 o                         
   1   1  -8         23.50         20.85         0.26 o                         
   1   1  -7         19.57         18.71         0.21 o                         
   1   1  -6         37.86         40.52         0.46 o                         
  -1  -1   5         25.62         22.74         0.48 o                         
   1   1  -4        867.70        990.43         4.13 o                         
   1   1  -3        280.17        287.82         1.33 o                         
   1   1  -2         35.20         41.34         0.46 o                         
  -1  -1   1        728.42        723.80         1.93 o                         
   1   1   0        899.06        896.89         2.73 o                         
  -1  -1  -1         21.93         26.02         0.53 o                         
  -1  -1  -2         83.80         83.35         1.00 o                         
  -1  -1  -3        103.39        110.94         1.28 o                         
   1   1   4        349.00        350.69         2.74 o                         
   1   1   5         88.10         76.07         1.53 o                         
   1   1   6        241.99        246.31         2.16 o                         
  -1  -1  -7         81.44         85.35         0.62 o                         
   1   1   8          1.02          1.06         0.08 o                         
  -1  -1  -9        979.69        949.60         1.80 o                         
  -1  -1 -10        969.82        977.22         2.62 o                         
  -1  -1 -11          0.68          0.47         0.10 o                         
  -1  -1 -12         31.31         33.98         0.33 o                         
  -1  -1 -13        151.72        153.66         1.08 o                         
   1   2 -12         13.21          9.78         0.38 o                         
   1   2 -11         40.84         38.38         0.68 o                         
   1   2 -10         11.36         13.06         0.34 o                         
   1   2  -9         45.56         42.77         0.55 o                         
  -1  -2   8        152.88        135.78         1.16 o                         
   1   2  -7        114.01        124.17         0.95 o                         
   1   2  -6         96.90        106.17         0.75 o                         
  -1  -2   5        116.67        107.64         1.09 o                         
   1   2  -4       1243.39       1498.75         5.56 o                         
  -1  -2   3       1444.17       1612.04         5.18 o                         
  -1  -2   2        106.01         99.54         0.90 o                         
   1   2  -1         97.12        113.81         1.49 o                         
   1   2   0       1608.40       1538.34         4.97 o                         
   1   2   1       1917.14       1950.91         5.58 o                         
   1   2   2         86.43         81.48         1.15 o                         
   1   2   3         83.03         69.33         0.98 o                         
  -1  -2  -4        943.11        957.89         3.80 o                         
  -1  -2  -5        804.92        801.75         3.85 o                         
   1   2   6        145.38        138.54         1.81 o                         
  -1  -2  -7         83.32         87.47         0.73 o                         
   1   2   8         72.05         62.83         0.72 o                         
  -1  -2  -9        120.26        104.98         0.92 o                         
   1   2  10         68.50         69.83         0.79 o                         
   1   2  11         13.51         14.53         0.30 o                         
   1   2  12         43.71         38.83         0.68 o                         
   1   2  13         16.48         13.07         0.42 o                         
  -1  -3  12         10.57         11.15         0.30 o                         
  -1  -3  11          9.48          8.90         0.24 o                         
  -1  -3  10         40.26         40.71         0.43 o                         
   1   3  -9          9.74         10.40         0.17 o                         
  -1  -3   8         72.39         79.92         0.50 o                         
  -1  -3   7          6.12          6.89         0.16 o                         
   1   3  -6          2.87          2.23         0.10 o                         
  -1  -3   5         65.00         43.01         0.36 o                         
   1   3  -4          3.33          0.84         0.13 o                         
   1   3  -3         74.68         83.11         0.88 o                         
  -1  -3   2         37.78         29.49         0.49 o                         
  -1  -3   1        514.79        539.02         2.38 o                         
  -1  -3  -1        405.42        411.60         2.59 o                         
  -1  -3  -2         14.04         10.75         0.30 o                         
  -1  -3  -3        208.39        203.92         1.46 o                         
  -1  -3  -4        706.24        756.89         3.12 o                         
  -1  -3  -5         81.60         72.96         0.82 o                         
  -1  -3  -6         14.56         22.52         0.61 o                         
  -1  -3  -7         58.69         60.36         0.46 o                         
  -1  -3  -8        441.16        453.53         1.96 o                         
   1   3   9         50.10         49.01         0.47 o                         
  -1  -3 -10        119.62        123.27         0.89 o                         
  -1  -3 -11         54.78         59.37         0.71 o                         
   1   3  12         92.11         98.33         0.66 o                         
  -1  -3 -13         48.47         46.28         0.63 o                         
   1   4 -11         72.71         76.75         0.69 o                         
   1   4 -10         28.29         27.23         0.33 o                         
   1   4  -9          6.37          3.75         0.15 o                         
  -1  -4   8         11.23         12.42         0.26 o                         
  -1  -4   7         97.79         79.70         0.62 o                         
   1   4  -6         85.47         81.99         0.50 o                         
  -1  -4   5         38.83         37.32         0.31 o                         
  -1  -4   4          4.21          4.39         0.15 o                         
   1   4  -3         20.29         19.49         0.44 o                         
   1   4  -2          5.25          4.87         0.23 o                         
   1   4  -1        137.26        157.70         1.73 o                         
   1   4   0          2.06          2.31         0.21 o                         
  -1  -4  -1        226.30        271.24         1.81 o                         
   1   4   2         56.03         64.95         0.84 o                         
  -1  -4  -3        131.97        149.30         1.67 o                         
  -1  -4  -4        275.68        302.00         2.98 o                         
  -1  -4  -5          9.27          8.17         0.33 o                         
   1   4   6          6.31          8.13         0.22 o                         
   1   4   7         59.46         66.40         0.87 o                         
  -1  -4  -8          7.65          6.80         0.22 o                         
   1   4   9        221.59        210.03         1.18 o                         
  -1  -4 -10         51.51         54.02         0.69 o                         
  -1  -4 -11          0.70          0.71         0.11 o                         
  -1  -4 -12         69.39         67.81         0.63 o                         
  -1  -4 -13          0.95          0.55         0.14 o                         
  -1  -5  11         37.10         39.34         0.47 o                         
  -1  -5  10        113.18        110.47         0.65 o                         
  -1  -5   9        123.35        114.05         0.62 o                         
   1   5  -8         14.09         14.16         0.26 o                         
  -1  -5   7          1.75          2.46         0.14 o                         
   1   5  -6        136.94        142.12         0.84 o                         
  -1  -5   5        564.83        554.24         1.79 o                         
   1   5  -4        186.87        175.64         0.94 o                         
   1   5  -3        156.42        175.71         1.91 o                         
   1   5  -2          4.19          1.58         0.18 o                         
   1   5  -1          4.84          3.27         0.26 o                         
   1   5   0       2193.81       2623.71         9.43 o                         
  -1  -5  -1       1075.82       1163.21         5.19 o                         
   1   5   2          0.72          2.76         0.27 o                         
   1   5   3        371.84        410.72         3.18 o                         
   1   5   4        321.19        324.41         1.79 o                         
  -1  -5  -5          3.98          6.09         0.17 o                         
  -1  -5  -6         35.06         31.77         0.49 o                         
   1   5   7        112.16        113.86         0.93 o                         
   1   5   8         28.81         29.37         0.44 o                         
   1   5   9          3.79          4.83         0.23 o                         
  -1  -5 -10         26.34         23.31         0.39 o                         
   1   5  11         87.22         81.87         0.78 o                         
  -1  -5 -12          0.85          1.29         0.12 o                         
  -1  -6  10          1.11          1.62         0.08 o                         
   1   6  -9          0.66          0.78         0.09 o                         
   1   6  -8          3.50          3.04         0.15 o                         
   1   6  -7          3.51          3.30         0.17 o                         
   1   6  -6        139.94        145.78         0.90 o                         
  -1  -6   5          1.19          0.96         0.11 o                         
  -1  -6   4        416.81        434.01         1.53 o                         
   1   6  -3         76.26         77.64         0.54 o                         
  -1  -6   2         64.74         63.23         0.42 o                         
  -1  -6   1         41.56         37.81         0.25 o                         
  -1  -6   0          6.02         10.69         0.19 o                         
  -1  -6  -1          0.70          0.60         0.09 o                         
  -1  -6  -2         12.64         13.47         0.21 o                         
  -1  -6  -3        184.68        181.96         0.67 o                         
  -1  -6  -4         40.29         46.00         0.33 o                         
  -1  -6  -5         56.81         57.86         0.39 o                         
   1   6   6        314.86        312.89         1.66 o                         
   1   6   7        257.60        259.25         2.00 o                         
  -1  -6  -8        229.03        226.30         1.35 o                         
  -1  -6  -9          5.96          6.26         0.23 o                         
  -1  -6 -10          3.48          2.34         0.15 o                         
   1   6  11        116.94        118.71         0.81 o                         
   1   6  12         36.44         30.90         0.50 o                         
   1   7  -9        104.93        112.26         0.72 o                         
  -1  -7   8         42.45         44.62         0.44 o                         
  -1  -7   7         48.68         51.36         0.59 o                         
  -1  -7   6         15.86         16.63         0.28 o                         
   1   7  -5        554.28        562.44         2.08 o                         
  -1  -7   4        260.71        255.90         3.15 o                         
  -1  -7   3       1041.09       1129.65         4.93 o                         
  -1  -7   2         74.06         71.37         1.05 o                         
  -1  -7   1        136.52        142.18         0.88 o                         
  -1  -7   0        198.17        195.77         1.28 o                         
  -1  -7  -1        139.79        135.19         0.93 o                         
  -1  -7  -2        212.24        208.59         1.41 o                         
  -1  -7  -3        100.16        110.06         0.77 o                         
  -1  -7  -4         51.33         54.97         0.66 o                         
   1   7   7         25.55         30.70         0.42 o                         
  -1  -7  -8         28.45         30.00         0.42 o                         
  -1  -7  -9          0.55          0.39         0.13 o                         
  -1  -7 -10          0.81          0.57         0.15 o                         
   1   7  11          1.36          1.25         0.13 o                         
  -1  -8   8        122.33        146.51         0.84 o                         
  -1  -8   7         27.90         31.83         0.52 o                         
  -1  -8   6        317.24        361.12         2.07 o                         
  -1  -8   5         61.37         63.83         0.72 o                         
   1   8  -4         58.43         58.92         0.62 o                         
  -1  -8   3         82.06         82.28         0.67 o                         
  -1  -8   2        139.70        136.77         1.15 o                         
   1   8  -1        218.57        230.47         1.47 o                         
  -1  -8   0         39.94         42.51         0.67 o                         
  -1  -8  -1         90.75         84.26         0.93 o                         
  -1  -8  -2         32.75         36.97         0.67 o                         
  -1  -8  -3        339.12        351.27         2.53 o                         
  -1  -8  -4        105.95        106.89         0.87 o                         
  -1  -8  -5        111.43        120.88         0.93 o                         
  -1  -8  -6         92.44        100.27         1.02 o                         
  -1  -8  -7         81.43         84.92         0.97 o                         
  -1  -8  -8        316.66        350.91         2.38 o                         
   1   8   9         27.62         30.57         0.80 o                         
  -1  -8 -10         92.54         98.55         0.98 o                         
  -1  -9   6         91.91        103.63         1.19 o                         
  -1  -9   5         20.90         20.29         0.42 o                         
  -1  -9   4         34.64         35.98         0.63 o                         
  -1  -9   3         19.30         16.28         0.27 o                         
  -1  -9   2         13.71         15.57         0.27 o                         
  -1  -9   1          4.90          3.92         0.17 o                         
  -1  -9   0        160.07        149.23         1.02 o                         
  -1  -9  -1          8.35          5.07         0.22 o                         
  -1  -9  -2        106.30         98.14         0.79 o                         
  -1  -9  -3          6.02          4.66         0.22 o                         
  -1  -9  -4         21.64         23.91         0.47 o                         
  -1  -9  -5         12.56         10.72         0.24 o                         
  -1  -9  -6         42.35         41.82         0.87 o                         
   1   9   7         13.63         13.28         0.59 o                         
  -1  -9  -9          0.33          0.51         0.13 o                         
  -1 -10   5         27.09         26.00         0.33 o                         
   1  10  -4         36.39         38.87         0.41 o                         
   1  10  -3         95.69        107.62         0.87 o                         
  -1 -10   2        163.97        153.16         0.94 o                         
   1  10  -1         54.63         53.85         0.48 o                         
  -1 -10   0         10.14         10.38         0.18 o                         
  -1 -10  -1        106.00        100.02         0.86 o                         
  -1 -10  -2        103.25        110.47         0.85 o                         
  -1 -10  -3         81.91         79.05         0.82 o                         
  -1 -10  -4         51.16         54.85         0.57 o                         
  -1 -10  -5         73.77         65.65         0.68 o                         
  -1 -10  -6         41.06         38.18         0.56 o                         
  -1 -10  -7         39.28         36.56         0.71 o                         
   1  11  -1         38.17         35.92         0.41 o                         
  -1 -11   0          0.75          0.45         0.06 o                         
   1  11   1         11.63          8.44         0.19 o                         
  -1 -11  -2         24.88         23.44         0.28 o                         
  -1 -11  -3          0.42          0.16         0.06 o                         
  -1 -11  -4          1.36          1.31         0.16 o                         
   2 -10   0         16.44         16.20         0.45 o                         
   2 -10   1         15.47         11.92         0.43 o                         
   2  -9  -5         65.41         64.09         1.06 o                         
   2  -9  -4        126.47        132.74         1.70 o                         
   2  -9  -3        194.23        215.85         1.63 o                         
   2  -9  -2         52.88         53.78         0.69 o                         
   2  -9  -1        123.62        140.09         1.39 o                         
   2  -9   0        139.19        145.90         1.36 o                         
   2  -9   1        186.96        195.77         1.15 o                         
   2  -9   2         52.81         52.14         0.53 o                         
   2  -9   3        160.52        184.22         1.05 o                         
   2  -9   4        107.01        106.83         1.59 o                         
   2  -9   5         41.33         41.45         0.84 o                         
   2  -8  -7         45.24         44.86         0.77 o                         
   2  -8  -6         32.74         33.89         1.23 o                         
   2  -8  -5         49.40         55.22         1.60 o                         
   2  -8  -4         10.72         12.76         0.35 o                         
   2  -8  -3         10.43         14.02         0.42 o                         
   2  -8  -2          4.41          5.62         0.28 o                         
   2  -8  -1         52.71         53.34         0.83 o                         
   2  -8   0        166.38        151.52         1.29 o                         
   2  -8   1         33.30         35.82         0.59 o                         
   2  -8   2          4.04          5.93         0.26 o                         
   2  -8   3         15.75         19.15         0.35 o                         
   2  -8   4         15.64         18.48         0.35 o                         
   2  -8   5         58.19         57.60         0.62 o                         
   2  -8   6         51.93         53.29         0.61 o                         
   2  -8   7         64.48         64.54         0.75 o                         
   2  -7  -8         28.12         29.89         0.64 o                         
   2  -7  -7         53.85         55.46         0.96 o                         
   2  -7  -6         26.49         24.35         0.62 o                         
   2  -7  -2         44.98         36.70         0.87 o                         
   2  -7  -1        426.98        394.80         2.43 o                         
   2  -7   0        688.43        665.20         2.17 o                         
   2  -7   1        310.18        283.26         1.31 o                         
   2  -7   2         55.83         42.34         0.49 o                         
   2  -7   3         55.44         59.28         1.03 o                         
   2  -7   4        143.59        142.76         1.38 o                         
   2  -7   5        133.46        132.96         1.81 o                         
   2  -7   6          0.08          0.33         0.09 o                         
   2  -7   7         15.99         15.29         0.26 o                         
  -2   7  -8         10.92         10.94         0.26 o                         
   2  -7   9         12.56          9.27         0.23 o                         
   2  -6  -9          3.08          2.23         0.28 o                         
   2  -6  -8         10.30         10.62         0.54 o                         
   2  -6  -7          6.61          9.53         0.44 o                         
   2  -6  -6          3.69          4.63         0.29 o                         
   2  -6  -5        373.71        345.33         1.67 o                         
   2  -6  -4          1.42          1.97         0.13 o                         
   2  -6  -3         56.94         55.58         0.43 o                         
   2  -6  -2         66.13         65.16         0.45 o                         
   2  -6  -1         92.14         79.15         1.58 o                         
   2  -6   0        730.38        681.74         4.40 o                         
   2  -6   1        141.10        127.86         1.35 o                         
   2  -6   2        116.84        109.20         0.70 o                         
   2  -6   3        227.78        228.19         1.45 o                         
   2  -6   4         12.56         14.22         0.29 o                         
  -2   6  -5        123.60        120.94         1.45 o                         
   2  -6   6          0.84          0.62         0.21 o                         
   2  -6   7          0.43          0.54         0.13 o                         
   2  -6   8         37.74         36.19         0.42 o                         
  -2   6  -9          0.26          0.27         0.07 o                         
   2  -6  10         27.91         29.63         0.30 o                         
   2  -5 -10         27.20         24.39         0.40 o                         
  -2   5   9         81.54         89.62         0.97 o                         
   2  -5  -8         36.70         38.15         1.00 o                         
   2  -5  -7         10.19          5.53         0.35 o                         
   2  -5  -6        146.01        143.25         1.47 o                         
   2  -5  -5        113.21        107.95         0.87 o                         
   2  -5  -4        263.78        243.07         1.04 o                         
   2  -5  -3         16.23         14.78         0.19 o                         
   2  -5  -2          6.15          7.46         0.13 o                         
   2  -5  -1         39.93         38.52         0.41 o                         
   2  -5   1         80.87         76.73         1.28 o                         
   2  -5   2          0.34          0.22         0.07 o                         
   2  -5   3         89.55         79.37         0.65 o                         
   2  -5   4        263.29        256.97         1.23 o                         
   2  -5   5          1.65          2.03         0.13 o                         
  -2   5  -6       1043.99        988.83         4.46 o                         
  -2   5  -7         68.06         67.44         0.65 o                         
   2  -5   8          6.60          7.15         0.21 o                         
  -2   5  -9          1.95          2.20         0.14 o                         
  -2   5 -10         27.15         27.22         0.36 o                         
  -2   5 -11          1.19          1.02         0.08 o                         
   2  -4 -11         26.16         28.42         0.48 o                         
   2  -4 -10         75.39         72.30         0.66 o                         
  -2   4   9         15.32         18.40         0.40 o                         
   2  -4  -8         15.57         13.62         0.42 o                         
  -2   4   7        374.58        331.46         2.38 o                         
  -2   4   6        129.64        118.27         1.02 o                         
   2  -4  -5        109.09         96.53         0.69 o                         
   2  -4  -4        140.90        133.26         0.82 o                         
   2  -4  -3        160.19        153.73         0.73 o                         
   2  -4  -2        413.95        372.39         1.53 o                         
   2  -4  -1        119.73        121.68         0.85 o                         
   2  -4   0        560.61        561.30         2.34 o                         
   2  -4   2         84.29         93.59         0.96 o                         
   2  -4   3        397.04        399.70         1.60 o                         
   2  -4   4         49.98         42.38         0.32 o                         
  -2   4  -5        439.99        442.93         2.07 o                         
  -2   4  -6        211.86        207.64         1.04 o                         
  -2   4  -7        558.17        527.65         2.73 o                         
  -2   4  -8         88.04         86.42         0.77 o                         
   2  -4   9         46.09         47.72         0.62 o                         
  -2   4 -10         43.69         42.49         0.42 o                         
  -2   4 -11          2.56          3.46         0.15 o                         
  -2   4 -12         50.83         52.03         0.70 o                         
  -2   3  11          3.12          3.90         0.15 o                         
  -2   3  10         23.88         26.30         0.43 o                         
   2  -3  -9         27.41         28.69         0.46 o                         
   2  -3  -8         99.32         85.57         1.68 o                         
   2  -3  -7        355.80        359.87         2.36 o                         
   2  -3  -6          8.95          9.97         0.63 o                         
   2  -3  -5         17.10         12.84         0.38 o                         
  -2   3   4          7.90          8.20         0.23 o                         
  -2   3   3          7.30          6.84         0.63 o                         
   2  -3  -2        172.03        184.53         1.87 o                         
   2  -3  -1         84.75         95.12         1.47 o                         
   2  -3   0        315.10        279.45         2.10 o                         
   2  -3   1        443.41        423.08         3.00 o                         
   2  -3   2         75.26         85.24         1.32 o                         
   2  -3   3        172.65        211.13         2.50 o                         
   2  -3   5         10.16          9.15         0.28 o                         
   2  -3   6         17.68         13.70         0.33 o                         
   2  -3   7          5.86          6.10         0.39 o                         
   2  -3   8        473.51        457.61         2.47 o                         
  -2   3 -10        111.95        112.42         1.08 o                         
  -2   3 -11        316.65        301.08         1.55 o                         
  -2   3 -12          2.12          2.59         0.11 o                         
  -2   2  12          1.56          2.37         0.17 o                         
  -2   2  11         69.71         84.19         0.98 o                         
   2  -2 -10         67.70         76.78         0.74 o                         
  -2   2   9        152.51        163.77         1.11 o                         
  -2   2   8         23.23         21.26         0.47 o                         
   2  -2  -7        113.76        113.00         0.99 o                         
  -2   2   6        748.75        794.23         3.84 o                         
   2  -2  -5        231.90        219.22         1.93 o                         
   2  -2  -4        190.31        224.42         3.04 o                         
   2  -2  -3        167.24        250.21         3.13 o                         
  -2   2   2        193.61        187.44         2.02 o                         
   2  -2  -1       1189.83       1156.78         7.24 o                         
   2  -2   0         36.93         34.66         1.06 o                         
  -2   2  -1         52.25         51.75         1.50 o                         
   2  -2   2       1266.44       1314.16         4.80 o                         
  -2   2  -3        279.96        299.96         3.07 o                         
  -2   2  -4        108.88        156.55         1.88 o                         
  -2   2  -5        143.46        157.04         2.06 o                         
   2  -2   6        146.56        145.82         1.20 o                         
  -2   2  -7        554.13        552.50         3.33 o                         
  -2   2  -8        135.84        127.65         1.33 o                         
  -2   2  -9         14.80         13.58         0.43 o                         
   2  -2  10        139.59        151.40         1.53 o                         
  -2   2 -11         56.80         60.33         0.86 o                         
  -2   2 -12         48.92         54.42         0.64 o                         
  -2   2 -13          1.28          1.84         0.18 o                         
   2  -1 -12         41.28         46.25         0.47 o                         
   2  -1 -11          1.72          1.52         0.11 o                         
   2  -1 -10         15.19         18.69         0.28 o                         
   2  -1  -9          0.79          1.19         0.14 o                         
  -2   1   8         11.24         12.63         0.26 o                         
   2  -1  -7         81.70         84.35         0.61 o                         
   2  -1  -6         56.03         60.39         0.43 o                         
   2  -1  -5         44.08         44.53         0.46 o                         
   2  -1  -4         31.22         39.45         0.86 o                         
   2  -1  -3       2669.95       2918.55         7.81 o                         
  -2   1   2         94.10         85.59         0.89 o                         
   2  -1  -1         38.04         33.68         0.71 o                         
   2  -1   0         78.57         67.99         1.24 o                         
   2  -1   1         62.91         57.01         1.49 o                         
   2  -1   2         46.74         46.80         0.54 o                         
   2  -1   3        169.52        155.91         1.30 o                         
   2  -1   4        137.84        131.21         1.39 o                         
  -2   1  -5         82.01         96.70         1.13 o                         
   2  -1   6        253.23        258.23         2.64 o                         
   2  -1   7        554.04        534.61         2.05 o                         
   2  -1   8         26.27         24.52         0.28 o                         
  -2   1  -9         34.95         35.26         0.39 o                         
  -2   1 -10         42.82         44.43         0.39 o                         
  -2   1 -11         20.62         22.16         0.29 o                         
   2  -1  12          7.76          8.13         0.24 o                         
  -2   1 -13         80.86         78.83         0.81 o                         
  -2   0  12         11.37         11.45         0.24 o                         
   2   0 -11        165.83        183.78         0.79 o                         
  -2   0  10        109.14        114.83         0.66 o                         
  -2   0   9        212.50        221.01         1.44 o                         
  -2   0   8        164.90        162.96         1.04 o                         
   2   0  -7          5.77          4.68         0.18 o                         
  -2   0   6        990.35        900.52         2.61 o                         
  -2   0   5        129.31        126.26         1.46 o                         
   2   0  -4        240.14        249.79         1.72 o                         
   2   0  -3         83.45         88.34         0.90 o                         
   2   0  -2        368.12        387.97         2.02 o                         
   2   0  -1        570.53        549.50         2.41 o                         
  -2   0   0         32.46         33.60         0.42 o                         
  -2   0  -1        586.63        573.73         2.59 o                         
   2   0   2       1487.70       1461.79         4.86 o                         
   2   0   3         44.03         52.48         0.62 o                         
   2   0   4         91.00         86.71         0.96 o                         
   2   0   5        139.32        152.98         1.16 o                         
   2   0   6        655.41        691.77         4.96 o                         
   2   0   7          0.28          0.20         0.07 o                         
  -2   0  -8         33.48         36.25         0.35 o                         
  -2   0  -9          1.32          1.26         0.10 o                         
   2   0  10         50.61         48.87         0.37 o                         
  -2   0 -11         34.17         32.53         0.35 o                         
  -2   0 -12          0.52          0.37         0.12 o                         
  -2   0 -13          9.90          7.52         0.32 o                         
  -2  -1  12          5.43          5.41         0.15 o                         
   2   1 -11         24.27         25.57         0.27 o                         
   2   1 -10          2.07          2.13         0.13 o                         
   2   1  -9         73.10         84.11         0.74 o                         
   2   1  -8        420.55        449.21         1.81 o                         
  -2  -1   7          1.09          1.42         0.10 o                         
  -2  -1   6         37.06         32.81         0.33 o                         
   2   1  -5         29.86         24.38         0.54 o                         
   2   1  -4         69.29         87.99         0.97 o                         
  -2  -1   3        580.43        554.38         3.61 o                         
   2   1  -2        152.16        143.02         1.62 o                         
   2   1  -1        218.18        211.83         1.37 o                         
   2   1   0       1899.92       2016.88         6.06 o                         
  -2  -1  -1       8419.89       8176.58        10.50 o                         
  -2  -1  -2      18812.22      17621.63        15.28 o                         
  -2  -1  -3        517.80        530.17         2.73 o                         
   2   1   4         33.86         20.83         0.45 o                         
   2   1   5        179.28        161.24         1.34 o                         
  -2  -1  -6        272.85        278.92         2.26 o                         
   2   1   7        231.29        234.66         0.99 o                         
   2   1   8         61.23         52.94         0.37 o                         
  -2  -1  -9        114.29        112.40         0.61 o                         
   2   1  10          0.46          0.28         0.09 o                         
  -2  -1 -11        189.09        194.74         0.94 o                         
  -2  -1 -12        115.05        119.99         0.85 o                         
   2   1  13         19.59         17.89         0.38 o                         
  -2  -2  12         85.14         79.88         0.72 o                         
  -2  -2  11        248.87        269.03         1.13 o                         
  -2  -2  10         22.20         23.03         0.34 o                         
   2   2  -9          0.56          1.01         0.11 o                         
   2   2  -8         68.96         61.92         0.51 o                         
   2   2  -7        188.92        192.43         0.88 o                         
   2   2  -6         64.59         60.40         0.50 o                         
  -2  -2   5         57.70         49.69         0.49 o                         
   2   2  -4        212.64        234.75         1.58 o                         
  -2  -2   3        457.04        503.44         3.16 o                         
  -2  -2   2         32.80         28.38         0.69 o                         
  -2  -2   1        468.34        485.11         2.94 o                         
   2   2   0         32.99         36.46         0.54 o                         
  -2  -2  -1       4631.03       4772.48         5.99 o                         
  -2  -2  -2          0.20          0.33         0.18 o                         
  -2  -2  -3         23.52         24.47         0.46 o                         
   2   2   4         26.12         18.82         0.45 o                         
   2   2   5        187.52        203.71         2.25 o                         
  -2  -2  -6          4.87          4.05         0.33 o                         
   2   2   7         63.89         60.30         0.50 o                         
  -2  -2  -8         31.25         29.59         0.28 o                         
  -2  -2  -9        416.81        402.53         1.54 o                         
   2   2  10         30.31         28.69         0.28 o                         
   2   2  11        193.88        204.66         0.96 o                         
  -2  -2 -12         47.00         47.56         0.59 o                         
   2   2  13         45.31         46.99         0.57 o                         
  -2  -3  11         37.92         40.43         0.35 o                         
  -2  -3  10         95.91         88.94         0.75 o                         
  -2  -3   9         17.94         19.15         0.30 o                         
  -2  -3   8          2.38          5.14         0.13 o                         
   2   3  -7         53.14         54.94         0.48 o                         
  -2  -3   6         55.68         52.55         0.43 o                         
  -2  -3   5          0.84          0.57         0.09 o                         
  -2  -3   4        617.09        666.50         2.35 o                         
  -2  -3   3        990.23       1173.38         5.87 o                         
   2   3  -2         69.73         90.99         0.88 o                         
   2   3  -1         38.77         34.64         1.40 o                         
   2   3   1         72.50         73.08         0.92 o                         
  -2  -3  -2        293.67        248.99         1.23 o                         
  -2  -3  -3         51.04         39.09         0.68 o                         
   2   3   4        181.86        180.16         2.39 o                         
  -2  -3  -5         59.32         39.72         0.83 o                         
  -2  -3  -6       1300.26       1273.08         3.68 o                         
   2   3   7        319.19        323.95         1.30 o                         
  -2  -3  -8          2.70          4.11         0.14 o                         
   2   3   9        177.06        169.30         0.88 o                         
   2   3  10          3.01          3.60         0.18 o                         
   2   3  11          0.21          0.30         0.14 o                         
   2   3  12         29.36         32.54         0.52 o                         
   2   3  13         30.81         31.05         0.42 o                         
   2   4 -11         45.82         43.44         0.54 o                         
   2   4 -10         36.28         36.17         0.50 o                         
   2   4  -9         13.00         11.56         0.38 o                         
   2   4  -8         94.08         82.61         1.09 o                         
   2   4  -7        180.78        163.88         1.46 o                         
  -2  -4   6         87.26         98.48         0.98 o                         
  -2  -4   5         22.27         25.53         0.35 o                         
   2   4  -4        190.40        190.30         1.23 o                         
   2   4  -3         48.65         45.15         1.05 o                         
  -2  -4   2         95.51         92.14         1.61 o                         
  -2  -4   1          8.85          5.96         0.32 o                         
  -2  -4   0         50.68         49.26         1.17 o                         
  -2  -4  -1        780.34        865.67         5.10 o                         
   2   4   2         67.65         65.56         1.12 o                         
   2   4   3          9.65          7.21         0.34 o                         
   2   4   4        149.29        148.13         2.13 o                         
   2   4   5         71.67         63.26         1.39 o                         
  -2  -4  -6        250.74        249.29         2.55 o                         
  -2  -4  -7         34.89         31.31         0.60 o                         
  -2  -4  -8        130.07        112.05         1.33 o                         
  -2  -4  -9        268.00        219.51         2.84 o                         
   2   4  10        148.75        135.80         1.74 o                         
  -2  -4 -11         19.46         18.25         0.48 o                         
  -2  -4 -12         37.40         41.48         0.84 o                         
   2   4  13         64.46         65.70         0.77 o                         
  -2  -5  10         66.39         69.30         0.68 o                         
   2   5  -9          1.29          2.41         0.11 o                         
  -2  -5   8        266.92        254.21         1.19 o                         
   2   5  -7        403.95        388.13         1.46 o                         
   2   5  -6          1.09          1.56         0.11 o                         
  -2  -5   5        443.22        417.01         2.85 o                         
  -2  -5   4        152.47        146.74         1.76 o                         
  -2  -5   3         12.13         11.75         0.46 o                         
  -2  -5   2         64.53         59.29         1.06 o                         
  -2  -5   1        131.91        152.14         3.19 o                         
   2   5   0        371.82        393.44         3.71 o                         
  -2  -5  -1         21.87         16.77         0.62 o                         
  -2  -5  -2        321.66        351.10         3.48 o                         
  -2  -5  -3        188.94        210.67         2.75 o                         
  -2  -5  -4         46.44         43.09         0.65 o                         
  -2  -5  -5          9.96         11.59         0.52 o                         
  -2  -5  -8          4.47          4.99         0.22 o                         
  -2  -5  -9         72.11         74.17         1.12 o                         
   2   5  10          4.22          4.54         0.24 o                         
   2   5  11         71.83         71.36         0.74 o                         
  -2  -5 -12          0.02          0.15         0.08 o                         
  -2  -6  10         59.88         67.25         0.94 o                         
  -2  -6   9         24.62         29.46         0.32 o                         
  -2  -6   8          6.12          3.87         0.12 o                         
  -2  -6   7         16.54         16.41         0.27 o                         
  -2  -6   6         44.59         49.59         0.60 o                         
  -2  -6   5          8.36          9.20         0.20 o                         
   2   6  -4        525.61        532.57         2.20 o                         
  -2  -6   3        162.15        162.71         0.68 o                         
  -2  -6   2        216.25        217.65         0.98 o                         
  -2  -6   1         62.12         59.66         0.51 o                         
   2   6   0        199.27        199.02         1.12 o                         
  -2  -6  -1        176.87        191.01         1.01 o                         
  -2  -6  -2         32.71         39.48         0.41 o                         
  -2  -6  -3        268.67        257.59         1.64 o                         
  -2  -6  -4        178.58        191.47         0.82 o                         
  -2  -6  -5        262.16        273.88         1.23 o                         
   2   6   6        122.19        123.78         0.67 o                         
  -2  -6  -7         63.49         62.74         0.70 o                         
  -2  -6  -8         96.67         93.45         0.90 o                         
   2   6   9         66.38         63.60         0.63 o                         
   2   6  10        322.33        295.57         1.98 o                         
  -2  -6 -11         56.72         57.56         0.48 o                         
   2   6  12         13.80         13.75         0.34 o                         
   2   7  -9         39.31         37.54         0.43 o                         
  -2  -7   8          3.04          2.59         0.09 o                         
  -2  -7   7         59.01         61.24         0.65 o                         
  -2  -7   6          8.09          9.76         0.22 o                         
   2   7  -5         33.27         32.55         0.36 o                         
   2   7  -4         78.29         77.63         0.58 o                         
   2   7  -3       1074.88       1070.56         2.75 o                         
  -2  -7   2        292.50        310.00         1.20 o                         
  -2  -7   1        164.96        169.46         0.79 o                         
  -2  -7   0         95.63         99.34         0.53 o                         
  -2  -7  -1         58.68         60.89         0.64 o                         
   2   7   2         14.29         14.73         0.26 o                         
   2   7   3          0.12          0.19         0.08 o                         
  -2  -7  -4          4.32          4.36         0.14 o                         
  -2  -7  -5          6.49          7.35         0.15 o                         
  -2  -7  -6         14.66         15.77         0.22 o                         
  -2  -7  -7        174.28        170.44         1.46 o                         
  -2  -7  -8          2.36          2.85         0.17 o                         
   2   7   9         53.64         49.68         0.57 o                         
  -2  -7 -10         13.90         12.54         0.38 o                         
   2   7  11          0.12          0.18         0.09 o                         
  -2  -8   8         56.47         54.34         0.52 o                         
   2   8  -7         28.28         30.82         0.30 o                         
  -2  -8   6          0.51          0.50         0.10 o                         
   2   8  -5         20.85         19.46         0.25 o                         
   2   8  -4          0.46          0.47         0.09 o                         
  -2  -8   3         29.86         29.65         0.24 o                         
  -2  -8   2         94.34         90.35         0.50 o                         
  -2  -8   1         37.45         41.70         0.42 o                         
  -2  -8   0        121.96        126.63         0.71 o                         
   2   8   1        145.95        147.67         0.87 o                         
  -2  -8  -2         42.17         40.49         0.40 o                         
   2   8   3        363.83        394.59         1.54 o                         
  -2  -8  -4        116.08        120.72         0.75 o                         
  -2  -8  -5         69.89         69.60         0.61 o                         
  -2  -8  -6          2.05          2.57         0.11 o                         
  -2  -8  -7         14.20         15.22         0.35 o                         
  -2  -8  -8        268.38        284.14         1.84 o                         
  -2  -8  -9         51.73         46.70         0.71 o                         
   2   8  10          3.04          2.92         0.16 o                         
  -2  -9   6          3.42          2.82         0.12 o                         
  -2  -9   5          0.04          0.05         0.07 o                         
   2   9  -4          4.25          4.13         0.12 o                         
  -2  -9   3          8.43          7.32         0.54 o                         
  -2  -9   2          8.16          7.05         0.39 o                         
  -2  -9   1        250.88        257.85         1.49 o                         
  -2  -9   0         22.29         24.77         0.43 o                         
  -2  -9  -1        170.11        163.77         1.24 o                         
  -2  -9  -2        210.45        195.60         0.97 o                         
  -2  -9  -3         33.86         37.14         0.42 o                         
  -2  -9  -4        354.82        372.04         2.27 o                         
  -2  -9  -5          7.92          7.34         0.43 o                         
  -2  -9  -6          6.86          5.12         0.68 o                         
  -2  -9  -7         45.97         49.95         0.55 o                         
  -2  -9  -8         15.32         15.34         0.47 o                         
   2   9   9         10.50          8.04         0.27 o                         
  -2 -10   4         70.18         75.22         0.73 o                         
  -2 -10   3         59.69         69.87         1.02 o                         
   2  10  -2         84.91         83.36         0.69 o                         
   2  10  -1        115.71        126.65         0.77 o                         
  -2 -10   0         93.94        104.16         0.91 o                         
  -2 -10  -1          5.24          9.06         0.29 o                         
  -2 -10  -2          4.93          6.54         0.31 o                         
  -2 -10  -3        137.67        151.44         1.12 o                         
  -2 -10  -4        143.48        161.69         1.07 o                         
  -2 -10  -5         56.72         56.48         0.76 o                         
  -2 -10  -6         42.70         45.17         0.93 o                         
  -2 -10  -7         50.00         46.40         0.73 o                         
   2  11  -1         11.64          8.58         0.21 o                         
  -2 -11   0         70.59         72.28         0.51 o                         
   2  11   1         48.02         46.54         0.62 o                         
  -2 -11  -2         70.13         64.32         0.64 o                         
   2  11   3         79.04         76.25         0.46 o                         
  -2 -11  -4         10.64          8.10         0.19 o                         
   3  -9  -1         33.77         34.71         0.70 o                         
   3  -9   0          2.69          2.79         0.21 o                         
   3  -9   1         55.67         58.75         0.65 o                         
   3  -9   2         68.11         61.73         0.62 o                         
   3  -9   3         10.83          9.34         0.31 o                         
   3  -8  -5         36.84         36.52         0.61 o                         
   3  -8  -4         73.20         86.43         1.39 o                         
   3  -8  -3         10.76          8.47         0.41 o                         
   3  -8  -2         74.15         66.58         1.29 o                         
   3  -8  -1        118.00        124.23         1.07 o                         
   3  -8   0         86.41         82.76         1.17 o                         
   3  -8   1         87.91         87.95         1.11 o                         
   3  -8   2        135.30        138.96         1.38 o                         
   3  -8   3         68.06         69.18         1.34 o                         
   3  -8   4         38.22         40.65         0.56 o                         
   3  -8   5        127.49        114.55         0.86 o                         
   3  -8   6        104.21        106.71         0.76 o                         
   3  -7  -7          3.62          1.36         0.41 o                         
   3  -7  -6          2.37          1.57         0.41 o                         
   3  -7  -5         13.97         13.93         0.99 o                         
   3  -7  -4         19.17         19.22         0.52 o                         
   3  -7  -3         91.77         99.36         0.91 o                         
   3  -7  -2         58.56         59.87         0.64 o                         
   3  -7  -1         68.11         62.01         0.63 o                         
   3  -7   0         27.06         30.57         0.48 o                         
   3  -7   1         35.36         35.41         0.47 o                         
   3  -7   2         88.54         79.46         0.62 o                         
   3  -7   3         60.58         59.88         0.58 o                         
   3  -7   4         58.25         63.32         0.72 o                         
   3  -7   5         27.02         26.85         0.49 o                         
   3  -7   6          8.82          9.31         0.30 o                         
   3  -7   7          2.49          2.28         0.17 o                         
   3  -7   8          3.69          2.84         0.21 o                         
   3  -6  -8        240.91        265.56         1.69 o                         
   3  -6  -7         69.44         77.75         1.27 o                         
   3  -6  -6         11.63         14.01         1.05 o                         
   3  -6  -5        214.79        206.93         3.53 o                         
   3  -6  -4        167.23        165.12         2.05 o                         
   3  -6  -3         93.18         97.08         0.82 o                         
   3  -6  -2         66.21         64.09         0.68 o                         
   3  -6  -1         68.15         68.88         0.61 o                         
   3  -6   0        254.93        270.70         1.49 o                         
   3  -6   1        197.03        209.10         1.23 o                         
   3  -6   2         64.43         64.70         0.61 o                         
   3  -6   3        100.42         98.16         0.79 o                         
   3  -6   4         66.80         71.37         0.73 o                         
   3  -6   5        162.57        158.38         1.25 o                         
   3  -6   6        179.49        182.62         1.48 o                         
   3  -6   7         13.86         15.28         0.35 o                         
   3  -6   8         52.78         55.28         0.61 o                         
  -3   6  -9        298.12        310.62         1.50 o                         
   3  -5  -9          3.06          3.34         0.18 o                         
   3  -5  -8         35.74         38.42         0.67 o                         
   3  -5  -7          9.86         10.69         0.48 o                         
   3  -5  -6          9.53         10.35         0.60 o                         
   3  -5  -5          4.90          5.76         0.41 o                         
   3  -5  -4        102.50        104.48         0.80 o                         
   3  -5  -3          2.21          2.31         0.12 o                         
   3  -5  -2       1289.34       1375.20         4.17 o                         
   3  -5  -1        210.54        199.92         2.19 o                         
   3  -5   0        196.70        176.32         1.87 o                         
  -3   5  -1        132.78        135.21         0.98 o                         
   3  -5   2        179.49        181.26         1.28 o                         
   3  -5   3        832.27        832.83         3.37 o                         
   3  -5   4         52.16         49.54         0.36 o                         
   3  -5   5         55.53         55.64         0.46 o                         
  -3   5  -6         50.52         53.03         0.58 o                         
   3  -5   7          5.47          4.97         0.19 o                         
   3  -5   8        224.53        230.18         1.79 o                         
  -3   5  -9         22.26         24.11         0.44 o                         
  -3   5 -10         43.27         43.06         0.41 o                         
   3  -4 -10         56.01         64.90         0.71 o                         
   3  -4  -9         15.50         12.84         0.32 o                         
   3  -4  -8        189.76        205.24         1.92 o                         
   3  -4  -7          4.12          5.84         0.35 o                         
   3  -4  -6          0.76          0.52         0.16 o                         
  -3   4   5        183.62        174.38         1.45 o                         
   3  -4  -4        356.15        315.45         1.56 o                         
   3  -4  -3        593.90        565.22         1.94 o                         
   3  -4  -2        228.67        227.40         0.87 o                         
   3  -4  -1         52.19         55.27         0.40 o                         
   3  -4   1        271.27        266.78         2.29 o                         
   3  -4   2         12.11         10.97         0.15 o                         
   3  -4   3         18.08         13.00         0.17 o                         
  -3   4  -4        145.16        145.77         0.84 o                         
   3  -4   5          5.75          5.08         0.13 o                         
   3  -4   6         71.54         77.78         0.65 o                         
   3  -4   7        268.25        264.28         0.94 o                         
   3  -4   8        132.79        132.71         0.77 o                         
  -3   4  -9         21.25         19.27         0.48 o                         
   3  -4  10          0.71          0.91         0.12 o                         
  -3   4 -11          5.20          4.82         0.12 o                         
  -3   3  10          2.90          3.05         0.17 o                         
   3  -3  -9         18.90         15.79         0.39 o                         
   3  -3  -8         23.38         19.09         0.47 o                         
   3  -3  -7         54.31         46.40         0.61 o                         
   3  -3  -6          2.31          1.38         0.13 o                         
  -3   3   5          1.65          1.04         0.13 o                         
   3  -3  -4          9.20          8.86         0.17 o                         
   3  -3  -3         24.17         23.11         0.21 o                         
   3  -3  -2         16.97         21.10         0.21 o                         
   3  -3  -1         78.92         68.86         0.51 o                         
   3  -3   0        282.41        272.47         1.66 o                         
  -3   3  -1         10.21         14.44         0.37 o                         
   3  -3   2        307.82        320.94         1.30 o                         
   3  -3   3       1326.61       1415.90         2.81 o                         
   3  -3   4        120.40        133.80         0.68 o                         
   3  -3   5          0.57          0.42         0.09 o                         
   3  -3   6        110.55        101.34         0.79 o                         
   3  -3   7         78.98         75.19         0.66 o                         
  -3   3  -8        219.96        223.41         1.04 o                         
  -3   3  -9        250.84        247.66         1.07 o                         
   3  -3  10         11.51         13.22         0.26 o                         
   3  -3  11          3.63          3.79         0.15 o                         
  -3   3 -12         49.37         45.46         0.44 o                         
  -3   2  11         10.59          9.07         0.22 o                         
   3  -2 -10          5.33          4.37         0.17 o                         
   3  -2  -9        116.23        119.49         1.60 o                         
   3  -2  -8         45.28         39.37         0.64 o                         
   3  -2  -7         14.75         14.98         0.29 o                         
  -3   2   6        310.04        308.23         1.60 o                         
   3  -2  -5         80.07         77.81         0.72 o                         
   3  -2  -4        127.34        127.66         0.76 o                         
   3  -2  -3         36.97         29.89         0.28 o                         
  -3   2   2         21.11         23.55         0.53 o                         
   3  -2  -1        361.37        362.56         3.02 o                         
  -3   2   0        386.18        440.98         4.30 o                         
  -3   2  -1        116.32        111.88         1.40 o                         
  -3   2  -2        337.42        365.18         2.60 o                         
   3  -2   3        223.89        233.58         2.48 o                         
  -3   2  -4          7.25          9.55         0.34 o                         
   3  -2   5          1.89          1.95         0.13 o                         
   3  -2   6         10.55         10.76         0.20 o                         
  -3   2  -7         15.41         13.72         0.29 o                         
   3  -2   8        150.20        140.10         1.12 o                         
  -3   2  -9          5.65          6.04         0.17 o                         
   3  -2  10         88.88         90.91         0.85 o                         
  -3   2 -11          0.16          0.05         0.08 o                         
  -3   2 -12         17.19         15.64         0.28 o                         
  -3   1  11         88.01         98.68         0.73 o                         
   3  -1 -10         65.80         73.60         0.61 o                         
   3  -1  -9         23.45         26.19         0.44 o                         
   3  -1  -8         90.93         93.68         0.91 o                         
   3  -1  -7        136.91        139.08         1.69 o                         
   3  -1  -6         49.01         44.15         0.76 o                         
   3  -1  -5        465.40        459.09         2.65 o                         
   3  -1  -4        193.67        195.76         1.19 o                         
   3  -1  -3         45.50         48.06         0.83 o                         
  -3   1   2        302.80        297.41         2.67 o                         
   3  -1  -1        355.36        361.90         3.36 o                         
  -3   1   0        206.95        193.76         1.41 o                         
  -3   1  -1         36.99         29.97         1.17 o                         
  -3   1  -2        139.82        136.57         1.94 o                         
  -3   1  -3        381.10        369.83         2.73 o                         
  -3   1  -4        467.66        441.56         3.19 o                         
  -3   1  -5         56.19         55.49         0.97 o                         
  -3   1  -6        176.97        173.17         1.33 o                         
  -3   1  -7        306.09        300.19         2.07 o                         
   3  -1   8         55.66         51.30         0.94 o                         
   3  -1   9        119.82        119.30         1.40 o                         
   3  -1  10         12.89         12.21         0.20 o                         
   3  -1  11         64.27         63.65         0.54 o                         
  -3   1 -12         23.03         23.07         0.36 o                         
   3  -1  13         28.36         26.03         0.39 o                         
  -3   0  11         58.22         63.06         0.61 o                         
  -3   0  10         58.66         65.25         0.63 o                         
  -3   0   9        112.45        125.98         1.37 o                         
   3   0  -8         22.76         22.75         0.41 o                         
   3   0  -7         78.66         82.72         0.74 o                         
   3   0  -6         13.08         16.47         0.37 o                         
   3   0  -5        372.90        391.84         2.52 o                         
   3   0  -4        166.45        154.34         1.29 o                         
   3   0  -3        162.48        182.87         2.76 o                         
  -3   0   2         87.48         86.17         1.74 o                         
  -3   0   1        127.55        125.24         1.77 o                         
  -3   0   0         61.16         73.81         1.65 o                         
   3   0   1         24.34         29.61         0.88 o                         
  -3   0  -2         95.98        103.52         1.71 o                         
  -3   0  -3        172.24        165.79         2.36 o                         
   3   0   4         82.65         69.26         1.44 o                         
  -3   0  -5        180.49        170.26         2.28 o                         
   3   0   6        257.05        239.47         1.76 o                         
   3   0   7        481.99        499.31         1.94 o                         
   3   0   8         20.32         23.52         0.45 o                         
  -3   0  -9         64.67         65.53         0.76 o                         
  -3   0 -10         28.59         29.86         0.43 o                         
  -3   0 -11         92.74         98.50         0.79 o                         
  -3   0 -12         41.66         43.60         0.51 o                         
  -3   0 -13         36.80         41.66         0.65 o                         
  -3  -1  11          0.70          0.54         0.07 o                         
   3   1 -10        122.45        139.13         0.74 o                         
   3   1  -9         88.51         98.13         0.76 o                         
  -3  -1   8         33.58         31.54         0.41 o                         
  -3  -1   7        560.26        546.77         1.63 o                         
   3   1  -6       1277.32       1229.91         2.94 o                         
   3   1  -5         63.76         64.49         0.61 o                         
   3   1  -4         25.15         25.76         0.51 o                         
   3   1  -3        241.63        241.65         2.20 o                         
   3   1  -2        237.55        253.83         2.27 o                         
  -3  -1   1        246.55        239.05         2.48 o                         
  -3  -1   0        290.35        305.91         2.72 o                         
   3   1   1         62.18         62.54         2.08 o                         
  -3  -1  -2         42.79         31.49         0.55 o                         
  -3  -1  -3        581.81        543.94         3.86 o                         
   3   1   4        175.35        157.36         1.48 o                         
  -3  -1  -5         13.79         14.06         0.49 o                         
   3   1   6        148.88        151.42         0.85 o                         
  -3  -1  -7        562.07        520.30         1.56 o                         
   3   1   8        182.21        175.90         0.82 o                         
  -3  -1  -9          7.55          7.50         0.17 o                         
  -3  -1 -10         35.81         35.30         0.34 o                         
   3   1  11         27.06         27.97         0.30 o                         
  -3  -1 -12         76.01         72.40         0.70 o                         
   3   1  13          3.26          2.27         0.13 o                         
   3   2 -11         27.82         29.67         0.33 o                         
   3   2 -10         35.85         36.87         0.38 o                         
  -3  -2   9          9.15         11.29         0.26 o                         
  -3  -2   8         66.09         66.73         0.67 o                         
  -3  -2   7        327.40        300.81         1.50 o                         
   3   2  -6          1.41          1.08         0.10 o                         
   3   2  -5          4.15          3.04         0.13 o                         
  -3  -2   4         42.34         47.97         0.38 o                         
   3   2  -3         75.96         73.39         1.18 o                         
   3   2  -2        439.30        470.53         3.55 o                         
  -3  -2   1          0.09          0.07         0.16 o                         
  -3  -2   0         22.88         20.81         0.42 o                         
  -3  -2  -1        721.07        768.72         4.77 o                         
  -3  -2  -2         69.57         60.97         0.76 o                         
   3   2   3         16.83         15.06         0.39 o                         
  -3  -2  -4         14.91         13.70         0.36 o                         
  -3  -2  -5         63.44         63.77         0.88 o                         
   3   2   6        101.03         84.59         0.49 o                         
   3   2   7         18.61         13.42         0.17 o                         
   3   2   8        166.57        171.67         0.84 o                         
  -3  -2  -9          3.13          3.76         0.15 o                         
   3   2  10         39.37         37.80         0.40 o                         
  -3  -2 -11        959.85        969.09         2.83 o                         
  -3  -2 -12        213.51        196.07         1.49 o                         
   3   2  13          1.58          1.17         0.18 o                         
   3   3 -11        127.02        142.13         0.75 o                         
   3   3 -10          0.40          0.20         0.09 o                         
   3   3  -9         31.89         32.93         0.32 o                         
  -3  -3   8          1.57          0.44         0.09 o                         
   3   3  -7         37.82         37.63         0.45 o                         
   3   3  -6        131.38        119.85         0.74 o                         
  -3  -3   5        116.36        122.71         0.86 o                         
   3   3  -4         31.90         30.07         0.28 o                         
   3   3  -3        175.13        182.26         0.73 o                         
  -3  -3   2       1436.62       1511.82         6.86 o                         
  -3  -3   1        275.91        284.92         3.19 o                         
   3   3   0         31.68         29.01         0.58 o                         
   3   3   1          9.92         12.39         0.62 o                         
  -3  -3  -2        732.55        762.07         3.85 o                         
  -3  -3  -3        390.66        386.30         3.29 o                         
   3   3   4         21.36         27.66         0.52 o                         
  -3  -3  -5        140.79        122.36         1.57 o                         
  -3  -3  -6          2.10          2.93         0.11 o                         
  -3  -3  -7          5.69          5.05         0.14 o                         
  -3  -3  -8        110.10        104.12         0.77 o                         
   3   3   9          4.34          4.53         0.16 o                         
  -3  -3 -10         47.59         50.51         0.60 o                         
  -3  -3 -11         66.77         66.54         0.67 o                         
  -3  -3 -12         38.37         38.19         0.63 o                         
   3   3  13          1.84          1.24         0.18 o                         
   3   4 -10          1.43          1.41         0.17 o                         
  -3  -4   9         11.06         10.40         0.21 o                         
  -3  -4   8         16.71         16.53         0.23 o                         
   3   4  -7          4.11          4.81         0.16 o                         
  -3  -4   6         32.93         33.14         0.34 o                         
  -3  -4   5          2.77          2.65         0.10 o                         
  -3  -4   4         10.41          9.73         0.20 o                         
  -3  -4   3          1.55          0.37         0.08 o                         
  -3  -4   2          3.85          1.85         0.11 o                         
  -3  -4   1         58.06         54.27         1.04 o                         
   3   4   0         37.31         37.85         0.81 o                         
   3   4   1        266.89        253.24         2.54 o                         
   3   4   2         79.45         69.55         1.09 o                         
  -3  -4  -3         32.77         27.58         0.74 o                         
  -3  -4  -4         14.06          9.22         0.42 o                         
   3   4   5        196.70        200.71         0.83 o                         
   3   4   6        329.89        334.91         1.19 o                         
   3   4   7          1.18          0.54         0.09 o                         
   3   4   8          0.92          0.66         0.13 o                         
  -3  -4  -9        109.37        107.58         1.13 o                         
  -3  -4 -10        219.82        232.46         1.47 o                         
  -3  -4 -11          3.32          4.20         0.22 o                         
  -3  -4 -12         28.80         27.03         0.69 o                         
   3   4  13        110.73        101.08         0.70 o                         
   3   5 -10         30.18         29.23         0.40 o                         
  -3  -5   9        102.24        105.36         0.74 o                         
   3   5  -8          5.73          6.55         0.17 o                         
  -3  -5   7          0.27          0.56         0.10 o                         
   3   5  -6         46.72         44.91         0.45 o                         
  -3  -5   5        102.23         84.21         1.36 o                         
  -3  -5   4         54.02         52.98         1.12 o                         
  -3  -5   3         33.47         34.81         0.58 o                         
  -3  -5   2         37.65         38.86         0.66 o                         
  -3  -5   1         18.55         17.05         0.32 o                         
  -3  -5   0         80.13         87.27         0.74 o                         
   3   5   1        137.42        151.75         1.57 o                         
  -3  -5  -2         96.18        113.79         1.21 o                         
   3   5   3         77.36         89.20         0.69 o                         
  -3  -5  -4         11.88         10.76         0.23 o                         
  -3  -5  -5         46.36         46.62         0.44 o                         
  -3  -5  -6         41.07         42.04         0.68 o                         
   3   5   7         49.21         50.09         0.97 o                         
   3   5   8         64.77         54.09         1.46 o                         
   3   5   9          2.97          2.93         0.25 o                         
  -3  -5 -10          8.99          8.49         0.37 o                         
  -3  -5 -11        160.53        170.65         1.05 o                         
  -3  -5 -12          0.10          0.11         0.09 o                         
   3   5  13          0.65          0.40         0.12 o                         
  -3  -6   9         47.05         46.84         0.55 o                         
  -3  -6   8        154.34        153.16         1.00 o                         
  -3  -6   7         58.13         55.80         0.55 o                         
  -3  -6   6         51.77         52.13         0.85 o                         
  -3  -6   5         56.59         51.28         0.67 o                         
   3   6  -4        217.67        233.02         1.72 o                         
   3   6  -3        392.29        407.15         1.66 o                         
  -3  -6   2        303.25        308.99         1.82 o                         
  -3  -6   1        120.43        117.61         0.75 o                         
  -3  -6   0        100.67        114.71         0.81 o                         
  -3  -6  -1       1122.11       1277.16         4.06 o                         
  -3  -6  -2       1635.53       1786.84         5.23 o                         
  -3  -6  -3        153.62        158.88         0.87 o                         
   3   6   4         96.08         86.82         0.63 o                         
  -3  -6  -5        410.26        412.41         2.38 o                         
  -3  -6  -6        276.79        274.10         1.66 o                         
  -3  -6  -7        137.43        138.91         1.08 o                         
   3   6   8         86.89         84.07         0.83 o                         
  -3  -6  -9         79.53         84.15         1.11 o                         
  -3  -6 -10         50.32         51.05         0.66 o                         
  -3  -6 -11        100.03        100.12         1.02 o                         
  -3  -6 -12         54.10         58.24         0.78 o                         
  -3  -7   8          0.49          0.20         0.05 o                         
   3   7  -7          2.41          2.21         0.10 o                         
  -3  -7   6         10.03         11.13         0.24 o                         
  -3  -7   5         23.53         25.42         0.35 o                         
  -3  -7   4        267.78        254.05         1.91 o                         
  -3  -7   3         76.63         80.26         1.25 o                         
  -3  -7   2        150.90        161.59         1.16 o                         
  -3  -7   1        186.25        205.79         1.28 o                         
  -3  -7   0          0.73          0.86         0.21 o                         
  -3  -7  -1         20.63         27.66         0.49 o                         
  -3  -7  -2         23.00         30.88         0.55 o                         
  -3  -7  -3          0.73          2.45         0.30 o                         
  -3  -7  -4        122.92        133.43         0.82 o                         
  -3  -7  -5        139.83        150.05         1.01 o                         
  -3  -7  -6         50.64         53.75         0.66 o                         
  -3  -7  -7        210.42        215.57         2.56 o                         
  -3  -7  -8        140.03        139.01         0.99 o                         
   3   7   9        126.64        136.39         1.11 o                         
   3   7  10         84.26         87.05         0.84 o                         
  -3  -7 -11          5.63          5.59         0.18 o                         
   3   8  -7         47.58         48.83         0.43 o                         
  -3  -8   6         37.30         38.75         0.50 o                         
   3   8  -5          6.98          6.34         0.16 o                         
  -3  -8   4         91.38         94.58         0.56 o                         
   3   8  -3        650.69        678.83         1.57 o                         
  -3  -8   2          0.93          1.15         0.10 o                         
  -3  -8   1          6.27          7.02         0.16 o                         
  -3  -8   0        117.33        123.42         0.79 o                         
  -3  -8  -1         72.70         74.51         0.70 o                         
  -3  -8  -2         78.45         80.60         0.54 o                         
  -3  -8  -3         77.36         72.59         0.52 o                         
  -3  -8  -4        100.69        109.51         0.68 o                         
  -3  -8  -5         38.98         40.01         0.37 o                         
  -3  -8  -6        235.81        246.49         1.09 o                         
  -3  -8  -7        941.51        933.76         2.90 o                         
  -3  -8  -8          5.31          4.67         0.16 o                         
  -3  -8  -9          6.11          5.45         0.20 o                         
   3   8  10         12.12         11.17         0.24 o                         
   3   9  -6        162.75        141.05         0.67 o                         
   3   9  -5          9.84          9.26         0.15 o                         
  -3  -9   4         58.07         62.92         0.50 o                         
   3   9  -3          0.43          0.50         0.07 o                         
  -3  -9   2          0.04          0.01         0.07 o                         
  -3  -9   1         25.75         24.55         0.28 o                         
   3   9   0         54.51         56.02         0.47 o                         
  -3  -9  -1          1.70          0.85         0.09 o                         
  -3  -9  -2         42.82         42.45         0.38 o                         
  -3  -9  -3          3.99          3.94         0.12 o                         
  -3  -9  -4         60.04         65.19         0.53 o                         
  -3  -9  -5        113.76        119.06         0.88 o                         
  -3  -9  -6        208.12        220.90         0.91 o                         
   3   9   7          2.02          1.55         0.11 o                         
   3   9   8         56.73         60.16         0.86 o                         
   3   9   9         57.46         48.69         0.57 o                         
   3  10  -4         56.38         43.65         0.37 o                         
   3  10  -3         14.79         12.65         0.18 o                         
  -3 -10   2         14.39         12.99         0.15 o                         
   3  10  -1         24.51         22.77         0.21 o                         
   3  10   0          0.25          0.25         0.06 o                         
   3  10   1         51.93         48.44         0.45 o                         
   3  10   2         82.53         82.93         0.52 o                         
  -3 -10  -3         17.70         15.70         0.25 o                         
  -3 -10  -4         14.39         14.81         0.22 o                         
  -3 -10  -5          0.55          0.73         0.09 o                         
   3  10   6          9.24          8.86         0.26 o                         
   3  10   7          0.01          0.08         0.09 o                         
   3  10   8          6.23          3.77         0.22 o                         
  -3 -11   1        124.28        112.42         0.97 o                         
  -3 -11   0        135.72        118.91         0.65 o                         
  -3 -11  -1         61.48         58.72         0.58 o                         
  -3 -11  -2         28.40         27.23         0.37 o                         
  -3 -11  -3         92.89         83.73         0.51 o                         
  -3 -11  -4        123.08        115.78         0.68 o                         
  -3 -11  -5        111.71         99.87         0.69 o                         
   4  -8   0         16.19         16.49         0.54 o                         
   4  -8   1         15.89         17.36         0.37 o                         
   4  -8   2        128.64        127.71         0.93 o                         
   4  -8   3        111.16         98.48         0.99 o                         
   4  -8   4         27.81         25.08         0.54 o                         
   4  -7  -5          5.87          9.52         0.39 o                         
   4  -7  -4          0.90          0.42         0.27 o                         
   4  -7  -3          7.89          6.89         0.43 o                         
   4  -7  -2          8.06          8.97         0.47 o                         
   4  -7  -1          1.17          1.31         0.14 o                         
   4  -7   0         10.58          9.61         0.71 o                         
   4  -7   1         69.24         73.73         1.41 o                         
   4  -7   2         13.56         11.80         0.51 o                         
   4  -7   3          3.69          2.40         0.15 o                         
   4  -7   4          4.68          6.19         0.17 o                         
   4  -7   5          4.31          6.00         0.23 o                         
   4  -7   6         10.06         10.90         0.27 o                         
   4  -7   7         22.69         19.50         0.42 o                         
   4  -6  -7          3.66          7.26         0.44 o                         
   4  -6  -6         59.68         63.54         0.98 o                         
   4  -6  -5         20.54         19.31         0.92 o                         
   4  -6  -4         57.16         61.43         0.91 o                         
   4  -6  -3         65.04         63.96         0.85 o                         
   4  -6  -2        109.29        108.42         1.50 o                         
   4  -6  -1         54.00         48.51         0.58 o                         
   4  -6   0         47.08         52.78         0.73 o                         
   4  -6   1       1044.88       1112.94         4.07 o                         
   4  -6   2         72.42         80.86         1.20 o                         
   4  -6   3         68.50         60.64         0.97 o                         
   4  -6   5          7.62          8.33         0.28 o                         
   4  -6   6        137.00        133.79         1.08 o                         
   4  -6   7         33.00         34.20         0.62 o                         
   4  -6   8          5.33          5.68         0.17 o                         
   4  -5  -8          0.56          1.89         0.30 o                         
   4  -5  -7          8.54          8.70         0.39 o                         
   4  -5  -6         11.39         11.80         0.54 o                         
   4  -5  -5         50.25         47.82         0.87 o                         
   4  -5  -4         43.30         46.78         1.39 o                         
   4  -5  -3        219.33        212.58         1.68 o                         
   4  -5  -2        233.28        237.41         1.70 o                         
   4  -5  -1         25.76         24.33         0.36 o                         
   4  -5   0        217.65        222.49         1.58 o                         
   4  -5   1         24.14         23.12         0.36 o                         
   4  -5   2        341.94        352.81         1.73 o                         
  -4   5  -3         39.32         39.48         0.51 o                         
   4  -5   4        253.47        266.59         1.56 o                         
   4  -5   5        162.91        161.21         1.28 o                         
   4  -5   6         32.90         35.99         0.62 o                         
   4  -5   7         78.70         78.26         1.03 o                         
   4  -5   8          9.40          8.71         0.43 o                         
  -4   5  -9         13.41         15.25         0.29 o                         
   4  -5  10          4.70          4.15         0.17 o                         
   4  -4  -9          1.38          0.55         0.28 o                         
   4  -4  -8         57.67         62.39         0.84 o                         
   4  -4  -7         91.46         98.91         1.59 o                         
   4  -4  -6        235.15        252.85         2.15 o                         
   4  -4  -5        122.35        136.36         1.78 o                         
  -4   4   4        573.68        584.49         2.37 o                         
   4  -4  -3          2.00          2.58         0.18 o                         
   4  -4  -2        104.52        111.12         0.97 o                         
   4  -4  -1         74.90         77.35         0.88 o                         
   4  -4   0         28.24         25.90         0.44 o                         
   4  -4   1        337.85        342.04         1.79 o                         
   4  -4   2         44.65         45.88         0.56 o                         
   4  -4   3         50.40         51.30         0.47 o                         
   4  -4   4         66.90         64.93         0.55 o                         
   4  -4   5          1.28          1.89         0.17 o                         
   4  -4   6        542.14        550.63         2.25 o                         
   4  -4   7        193.85        207.94         1.49 o                         
  -4   4  -8        364.21        375.90         2.05 o                         
   4  -4   9         58.15         59.53         0.74 o                         
  -4   4 -10         37.66         44.24         0.54 o                         
  -4   4 -11          1.08          0.56         0.12 o                         
   4  -3  -9         30.49         31.45         0.53 o                         
   4  -3  -8         41.67         38.93         0.62 o                         
   4  -3  -7          0.98          0.52         0.20 o                         
   4  -3  -6         82.88         78.79         0.93 o                         
   4  -3  -5        222.18        214.27         1.26 o                         
   4  -3  -4         47.79         41.45         0.52 o                         
   4  -3  -3        139.03        133.83         0.62 o                         
   4  -3  -2         67.72         70.99         0.47 o                         
   4  -3  -1        225.54        249.33         1.76 o                         
   4  -3   0        281.69        257.24         1.99 o                         
   4  -3   1        209.07        188.55         1.66 o                         
   4  -3   2        314.56        305.16         1.97 o                         
   4  -3   3        145.59        150.22         1.41 o                         
   4  -3   4        248.19        268.28         0.96 o                         
   4  -3   5         73.20         73.25         0.42 o                         
   4  -3   6        125.07        122.07         0.78 o                         
   4  -3   7        339.30        345.43         1.44 o                         
   4  -3   8        165.41        171.12         1.05 o                         
   4  -3   9        377.62        389.31         1.35 o                         
   4  -3  10          0.22          0.36         0.10 o                         
  -4   3 -11          0.22          0.20         0.07 o                         
  -4   2  10         44.89         52.43         0.50 o                         
  -4   2   9          8.26          8.20         0.28 o                         
   4  -2  -8         44.11         51.18         0.90 o                         
   4  -2  -7         49.30         44.16         0.53 o                         
   4  -2  -6        154.33        142.72         0.87 o                         
   4  -2  -5         35.41         38.00         0.45 o                         
   4  -2  -4          0.13          0.25         0.09 o                         
   4  -2  -3         54.79         51.70         0.43 o                         
   4  -2  -2          5.98          5.23         0.14 o                         
  -4   2   1         43.34         50.41         0.42 o                         
   4  -2   1         57.14         53.33         0.43 o                         
   4  -2   2        191.34        212.07         2.03 o                         
   4  -2   3         17.91         15.53         0.21 o                         
   4  -2   4         15.61         17.30         0.23 o                         
   4  -2   5         36.35         37.05         0.31 o                         
   4  -2   6          2.39          2.06         0.13 o                         
   4  -2   7          0.37          0.46         0.12 o                         
   4  -2   8         52.23         54.99         0.57 o                         
   4  -2   9         35.61         34.91         0.43 o                         
   4  -2  10        173.55        187.93         1.11 o                         
   4  -2  11          0.22          0.11         0.09 o                         
  -4   2 -12        161.03        157.77         0.83 o                         
  -4   1  10          6.82          6.10         0.21 o                         
   4  -1  -9         40.27         44.05         0.55 o                         
   4  -1  -8         51.69         59.97         0.67 o                         
   4  -1  -7         34.70         39.96         0.53 o                         
   4  -1  -6         36.82         35.39         0.54 o                         
   4  -1  -5        216.68        222.60         1.04 o                         
   4  -1  -4        361.90        346.62         1.56 o                         
   4  -1  -3        157.13        163.98         0.84 o                         
   4  -1  -2         36.55         36.53         0.32 o                         
   4  -1  -1         91.33        100.10         0.73 o                         
   4  -1   0        219.07        206.70         1.09 o                         
   4  -1   2        171.95        145.67         1.62 o                         
   4  -1   3        126.82        124.60         0.66 o                         
   4  -1   4        447.36        439.80         1.67 o                         
   4  -1   5         55.29         53.83         0.43 o                         
   4  -1   6         18.34         11.03         0.24 o                         
   4  -1   7         22.23         21.74         0.29 o                         
   4  -1   8         17.60         17.22         0.29 o                         
   4  -1   9        170.68        170.20         1.06 o                         
  -4   1 -10         26.13         24.65         0.36 o                         
  -4   1 -11         12.54         12.74         0.22 o                         
   4  -1  12         86.71         81.10         0.64 o                         
  -4   0  10         55.85         61.52         0.54 o                         
   4   0  -9         13.87         16.16         0.25 o                         
   4   0  -8          4.26          3.62         0.16 o                         
   4   0  -7          8.96         10.25         0.23 o                         
   4   0  -6          9.89          9.61         0.22 o                         
   4   0  -5         64.67         63.28         0.64 o                         
  -4   0   4         13.90         12.51         0.29 o                         
   4   0  -3        134.49        136.09         0.75 o                         
   4   0  -2        386.39        428.20         1.99 o                         
  -4   0   1        744.51        762.06         3.90 o                         
  -4   0   0          6.84         11.75         0.46 o                         
  -4   0  -1         64.45         61.23         1.38 o                         
  -4   0  -2          0.75          0.75         0.22 o                         
  -4   0  -3          2.33          1.91         0.21 o                         
   4   0   4         11.18          9.60         0.21 o                         
   4   0   5        151.13        138.43         0.86 o                         
   4   0   6          3.83          2.85         0.12 o                         
   4   0   7         11.87         12.88         0.21 o                         
   4   0   8        226.58        225.67         1.09 o                         
  -4   0  -9        102.44        106.95         0.84 o                         
  -4   0 -10         17.34         18.15         0.26 o                         
  -4   0 -11         18.60         18.70         0.24 o                         
  -4   0 -12         16.73         17.74         0.25 o                         
   4   0  13          5.56          4.40         0.18 o                         
  -4  -1  10         62.22         68.02         0.42 o                         
   4   1  -9        126.21        141.56         0.90 o                         
   4   1  -8        155.39        162.09         0.82 o                         
   4   1  -7         61.39         62.81         1.38 o                         
   4   1  -6        279.37        291.99         2.61 o                         
   4   1  -5        338.78        347.23         1.99 o                         
  -4  -1   4        511.36        477.90         2.10 o                         
   4   1  -3        158.63        164.97         1.29 o                         
   4   1  -2        349.29        334.47         2.07 o                         
   4   1  -1        208.06        236.49         2.63 o                         
  -4  -1   0        459.37        527.09         5.11 o                         
  -4  -1  -1         78.68         67.94         1.28 o                         
  -4  -1  -2         94.97         84.19         1.43 o                         
   4   1   3        314.08        344.45         3.93 o                         
   4   1   4        282.67        310.92         3.01 o                         
   4   1   5        238.73        219.20         1.04 o                         
   4   1   6        171.16        171.75         1.15 o                         
  -4  -1  -7        350.40        312.86         1.78 o                         
   4   1   8        361.47        358.20         2.33 o                         
   4   1   9        184.38        192.92         1.81 o                         
  -4  -1 -10         38.80         38.01         0.84 o                         
  -4  -1 -11          2.28          2.47         0.12 o                         
  -4  -1 -12         12.43         11.88         0.23 o                         
  -4  -1 -13          7.05          7.91         0.24 o                         
   4   2 -10         92.16         88.94         0.86 o                         
   4   2  -9          8.17          8.50         0.26 o                         
   4   2  -8         18.64         20.34         0.39 o                         
   4   2  -7        307.85        337.25         2.59 o                         
  -4  -2   6        164.39        165.44         1.59 o                         
  -4  -2   5        144.72        161.43         1.72 o                         
  -4  -2   4         71.00         68.82         0.87 o                         
  -4  -2   3         87.52         83.45         0.89 o                         
  -4  -2   2        207.30        227.71         1.93 o                         
   4   2  -1       1041.82       1167.32         8.93 o                         
  -4  -2   0       4070.36       4269.90        16.56 o                         
  -4  -2  -1        108.16        126.74         2.33 o                         
  -4  -2  -2        165.30        202.42         3.70 o                         
   4   2   3       6357.61       7207.53        23.50 o                         
   4   2   4       1544.22       1730.77         8.71 o                         
   4   2   5        204.59        221.16         1.45 o                         
  -4  -2  -6        138.16        124.29         0.91 o                         
   4   2   7         75.40         68.16         0.54 o                         
   4   2   8        202.65        204.11         1.34 o                         
  -4  -2  -9        147.78        143.85         1.13 o                         
   4   2  10        242.76        272.54         1.51 o                         
  -4  -2 -11         27.55         25.39         0.51 o                         
  -4  -2 -12          9.83         11.38         0.49 o                         
   4   2  13        145.69        154.63         1.14 o                         
   4   3 -10        157.14        166.58         0.86 o                         
   4   3  -9        168.99        175.18         0.81 o                         
   4   3  -8          8.01          9.03         0.19 o                         
  -4  -3   7         19.74         19.71         0.30 o                         
  -4  -3   6        121.51        112.35         0.73 o                         
  -4  -3   5        189.98        192.33         1.22 o                         
  -4  -3   4         15.54         14.87         0.29 o                         
   4   3  -3        147.07        148.78         0.71 o                         
  -4  -3  -2        583.54        621.08         6.88 o                         
  -4  -3  -3       1607.01       1661.11        11.16 o                         
  -4  -3  -4        124.97        143.38         1.54 o                         
  -4  -3  -5         31.39         32.06         0.98 o                         
   4   3   6         35.51         33.98         0.30 o                         
   4   3   7          0.53          0.78         0.10 o                         
   4   3   8          3.16          3.51         0.14 o                         
   4   3   9         13.08         13.24         0.29 o                         
   4   3  10         40.37         39.88         0.60 o                         
   4   3  11        214.07        210.16         1.86 o                         
   4   3  12         42.66         45.98         0.82 o                         
   4   3  13         34.38         33.80         0.45 o                         
  -4  -4   9         31.00         31.55         0.43 o                         
   4   4  -8         53.95         53.74         0.51 o                         
  -4  -4   7          0.49          0.90         0.10 o                         
  -4  -4   6          1.85          2.69         0.15 o                         
   4   4  -5         44.65         46.46         0.49 o                         
  -4  -4   4          4.64          3.15         0.13 o                         
  -4  -4   3         19.32         16.24         0.20 o                         
   4   4  -2        806.37        862.39         1.78 o                         
  -4  -4   1        142.83        139.67         0.69 o                         
   4   4   0         60.35         66.99         0.42 o                         
  -4  -4  -1         69.63         60.84         0.38 o                         
  -4  -4  -2         43.31         32.12         0.29 o                         
  -4  -4  -3         72.52         74.16         0.52 o                         
   4   4   4         59.34         57.25         0.37 o                         
  -4  -4  -5         73.65         73.11         0.42 o                         
   4   4   6         65.98         62.71         0.39 o                         
  -4  -4  -7        141.00        129.31         0.69 o                         
   4   4   8        644.13        629.93         2.09 o                         
  -4  -4  -9         29.27         26.86         0.35 o                         
  -4  -4 -10         38.89         36.82         0.46 o                         
  -4  -4 -11         76.69         75.05         0.79 o                         
   4   4  12          9.91         10.59         0.36 o                         
  -4  -4 -13         14.95         13.17         0.22 o                         
   4   5  -9         26.83         23.92         0.33 o                         
   4   5  -8         10.28         11.46         0.18 o                         
  -4  -5   7          0.11          0.12         0.08 o                         
  -4  -5   6          0.15          0.17         0.09 o                         
  -4  -5   5          0.30          0.16         0.08 o                         
   4   5  -4         21.85         24.18         0.30 o                         
   4   5  -3          0.47          0.19         0.07 o                         
   4   5  -2          0.02          0.14         0.06 o                         
  -4  -5   1         15.25         12.29         0.17 o                         
  -4  -5   0          5.26          4.19         0.13 o                         
   4   5   1          2.08          4.19         0.11 o                         
  -4  -5  -2         34.59         37.86         0.30 o                         
   4   5   3         85.16         87.67         0.48 o                         
   4   5   4          0.53          0.52         0.08 o                         
  -4  -5  -5          0.05          0.19         0.07 o                         
  -4  -5  -6         77.67         73.35         0.54 o                         
  -4  -5  -7         21.44         22.84         0.31 o                         
  -4  -5  -8         49.06         44.55         0.53 o                         
  -4  -5  -9         53.86         55.29         0.68 o                         
  -4  -5 -10         38.97         41.14         0.63 o                         
   4   5  11        150.96        147.72         1.39 o                         
  -4  -5 -12         15.69         14.63         0.30 o                         
  -4  -6   8         19.67         23.04         0.29 o                         
  -4  -6   7          6.96          7.71         0.16 o                         
  -4  -6   6        415.67        396.53         2.24 o                         
  -4  -6   5         85.55         84.33         0.57 o                         
  -4  -6   4         16.47         18.07         0.22 o                         
   4   6  -3        395.57        414.27         1.31 o                         
  -4  -6   2         12.64         10.57         0.17 o                         
  -4  -6   1          5.61          5.37         0.13 o                         
  -4  -6   0         38.23         41.84         0.36 o                         
  -4  -6  -1         68.76         75.25         0.57 o                         
  -4  -6  -2        162.98        170.59         0.78 o                         
  -4  -6  -3         12.84         11.30         0.17 o                         
   4   6   4        125.26        124.98         0.60 o                         
   4   6   5         62.18         67.33         0.40 o                         
   4   6   6         17.98         19.96         0.24 o                         
  -4  -6  -7          7.68          8.42         0.19 o                         
  -4  -6  -8          6.97          6.15         0.21 o                         
  -4  -6  -9         24.21         24.80         0.34 o                         
   4   6  10         26.89         26.17         0.38 o                         
   4   6  11         53.96         53.17         0.49 o                         
   4   6  12         30.62         27.58         0.38 o                         
   4   7  -7          0.28          1.03         0.10 o                         
  -4  -7   6         11.23         10.12         0.21 o                         
  -4  -7   5          3.36          3.64         0.14 o                         
  -4  -7   4        143.27        149.68         1.88 o                         
  -4  -7   3        124.06        136.45         1.91 o                         
   4   7  -2        312.13        322.05         2.03 o                         
  -4  -7   1        140.26        149.58         0.93 o                         
  -4  -7   0         85.43         94.75         0.88 o                         
   4   7   1         19.15         17.33         0.38 o                         
  -4  -7  -2        275.54        296.96         1.39 o                         
  -4  -7  -3         13.98         13.82         0.28 o                         
  -4  -7  -4         54.45         59.16         0.51 o                         
  -4  -7  -5        172.98        176.15         1.02 o                         
  -4  -7  -6        246.22        263.64         1.13 o                         
  -4  -7  -7        167.95        172.19         1.51 o                         
  -4  -7  -8        105.42        106.89         1.05 o                         
  -4  -7  -9         49.75         53.38         0.59 o                         
   4   7  10         24.94         28.18         0.43 o                         
   4   7  11         84.66         79.49         0.66 o                         
  -4  -8   6         24.45         22.72         0.52 o                         
   4   8  -5        113.72        102.19         1.05 o                         
   4   8  -4         14.22         15.03         0.38 o                         
   4   8  -3         39.83         43.89         0.58 o                         
  -4  -8   2        240.44        263.98         1.58 o                         
   4   8  -1        844.81        900.32         4.07 o                         
   4   8   0         25.66         27.82         0.40 o                         
   4   8   1         20.94         20.85         0.37 o                         
   4   8   2        218.77        226.83         1.66 o                         
  -4  -8  -3         24.84         26.58         0.36 o                         
   4   8   4         34.08         38.32         0.47 o                         
  -4  -8  -5        532.84        566.90         2.27 o                         
   4   8   6        159.80        167.01         1.15 o                         
   4   8   7         25.50         28.43         0.40 o                         
  -4  -8  -8         11.74         12.10         0.35 o                         
   4   8   9        153.90        169.37         1.36 o                         
   4   8  10         18.41         19.16         0.28 o                         
   4   9  -5          2.62          2.23         0.10 o                         
   4   9  -4          0.43          0.50         0.06 o                         
   4   9  -3         29.63         27.04         0.57 o                         
   4   9  -2         73.78         76.98         0.77 o                         
   4   9  -1        131.50        147.04         0.75 o                         
   4   9   0        107.51        116.65         0.83 o                         
   4   9   1         35.22         37.64         0.39 o                         
   4   9   2        163.24        171.57         0.80 o                         
  -4  -9  -3         41.34         43.59         0.50 o                         
  -4  -9  -4        106.17        113.64         0.95 o                         
   4   9   5        207.82        221.83         1.60 o                         
   4   9   6         80.07         81.72         1.04 o                         
  -4  -9  -8         25.48         23.57         0.43 o                         
   4   9   9         17.81         14.74         0.31 o                         
  -4 -10   3          0.08          0.10         0.05 o                         
   4  10  -2          0.07          0.12         0.05 o                         
  -4 -10   1         10.74          9.77         0.11 o                         
   4  10   0          7.33          6.46         0.10 o                         
   4  10   1          3.54          2.96         0.10 o                         
  -4 -10  -2         16.70         18.64         0.23 o                         
  -4 -10  -3         97.09         94.83         0.56 o                         
  -4 -10  -4         88.13         85.26         0.45 o                         
   4  10   5         76.34         80.27         0.42 o                         
   4  10   6         57.83         53.23         0.43 o                         
  -4 -10  -7         12.19         10.99         0.23 o                         
   4  11   0         61.45         45.34         0.60 o                         
   4  11   1         18.39         16.33         0.19 o                         
   4  11   2          1.53          2.05         0.06 o                         
   4  11   3          0.21          0.31         0.05 o                         
  -4 -11  -4         22.05         15.44         0.29 o                         
   5  -7   1         31.99         33.53         0.63 o                         
   5  -7   2         19.10         16.22         0.32 o                         
   5  -7   3         31.26         31.45         0.41 o                         
   5  -7   4         58.92         50.36         0.75 o                         
   5  -6  -3         12.88         17.33         0.55 o                         
   5  -6  -2         26.08         23.25         0.50 o                         
   5  -6  -1         89.49         87.58         0.97 o                         
   5  -6   0         33.50         35.42         1.01 o                         
   5  -6   1         35.92         36.89         1.08 o                         
   5  -6   2         26.86         29.91         0.85 o                         
   5  -6   3         84.33         82.96         0.97 o                         
   5  -6   4         20.15         18.39         0.41 o                         
   5  -6   5         14.20         11.99         0.28 o                         
   5  -6   6         19.00         15.70         0.27 o                         
   5  -6   7         16.69         14.09         0.25 o                         
   5  -5  -6         71.00         75.35         0.90 o                         
   5  -5  -5          9.40          9.83         0.44 o                         
   5  -5  -4         22.32         25.13         0.73 o                         
   5  -5  -3        105.10        101.92         1.13 o                         
   5  -5  -2         46.07         47.51         0.56 o                         
   5  -5  -1         32.58         31.94         0.50 o                         
   5  -5   0         33.95         34.67         1.17 o                         
   5  -5   1         76.40         78.75         1.66 o                         
   5  -5   2        120.13        127.48         1.78 o                         
   5  -5   4         61.34         62.80         0.49 o                         
   5  -5   5         32.94         34.85         0.36 o                         
   5  -5   6         17.58         19.26         0.43 o                         
   5  -5   7         63.64         64.56         0.87 o                         
   5  -5   8         38.91         31.33         0.41 o                         
   5  -4  -7         28.36         29.35         0.57 o                         
   5  -4  -6         31.81         33.51         0.77 o                         
   5  -4  -5         17.50         19.32         0.59 o                         
   5  -4  -4          3.77          3.08         0.44 o                         
   5  -4  -3          7.22          6.86         0.23 o                         
   5  -4  -2        179.61        189.26         1.19 o                         
   5  -4  -1        123.94        124.37         1.32 o                         
   5  -4   0        686.99        746.83         3.47 o                         
   5  -4   1         71.75         77.78         0.81 o                         
   5  -4   2        102.64        113.01         1.28 o                         
   5  -4   3        450.95        482.52         2.47 o                         
   5  -4   5          4.32          4.54         0.20 o                         
   5  -4   6         34.41         33.19         0.46 o                         
  -5   4  -7          0.14          0.24         0.13 o                         
  -5   4  -8         45.00         44.26         0.48 o                         
  -5   4  -9         38.54         41.28         0.47 o                         
  -5   4 -10         36.77         34.74         0.42 o                         
   5  -3  -8          7.82          8.05         0.30 o                         
   5  -3  -7         52.90         69.94         1.04 o                         
   5  -3  -6        247.05        277.62         2.54 o                         
   5  -3  -5          5.13          3.82         0.37 o                         
   5  -3  -4         52.24         57.71         1.44 o                         
  -5   3   3        169.93        172.80         0.91 o                         
   5  -3  -2        377.61        392.45         1.47 o                         
   5  -3  -1        433.63        434.90         2.79 o                         
   5  -3   0        161.62        157.68         1.05 o                         
   5  -3   1        122.25        132.38         0.98 o                         
   5  -3   2        152.45        162.70         1.17 o                         
   5  -3   3        158.18        161.74         1.08 o                         
   5  -3   4        279.38        299.71         1.56 o                         
   5  -3   5        283.15        296.16         1.44 o                         
   5  -3   6        145.16        154.66         0.95 o                         
   5  -3   7         67.27         73.00         0.87 o                         
  -5   3  -8          5.34          4.10         0.24 o                         
   5  -3   9        299.55        320.19         1.35 o                         
  -5   3 -10         45.17         46.05         0.68 o                         
  -5   3 -11          4.15          3.81         0.13 o                         
   5  -2  -8         57.50         61.78         0.91 o                         
   5  -2  -7        123.99        129.59         1.03 o                         
   5  -2  -6         68.11         67.08         0.87 o                         
   5  -2  -5         37.68         37.90         0.64 o                         
   5  -2  -4         26.14         25.42         0.61 o                         
  -5   2   3         21.72         19.84         0.34 o                         
  -5   2   2        211.61        219.41         1.34 o                         
   5  -2  -1        228.42        237.75         1.37 o                         
   5  -2   0         12.75         16.31         0.32 o                         
   5  -2   1        104.40        104.52         0.87 o                         
   5  -2   2         74.58         74.78         0.69 o                         
  -5   2  -3          8.24          9.50         0.22 o                         
   5  -2   4        361.61        417.76         2.03 o                         
   5  -2   5        334.01        362.97         1.82 o                         
   5  -2   6         21.46         21.45         0.33 o                         
  -5   2  -7         24.55         25.23         0.55 o                         
   5  -2   8         53.63         51.78         0.75 o                         
  -5   2  -9         63.44         65.12         0.77 o                         
   5  -2  10        171.30        175.29         0.97 o                         
  -5   2 -11         89.77         98.52         0.76 o                         
  -5   1   8         18.26         16.97         0.30 o                         
   5  -1  -7        127.52        126.97         1.00 o                         
   5  -1  -6         10.94         11.85         0.35 o                         
   5  -1  -5         60.52         57.58         0.89 o                         
   5  -1  -4        205.34        192.03         1.52 o                         
   5  -1  -3         52.56         52.90         0.40 o                         
   5  -1  -2        105.66        104.41         0.71 o                         
   5  -1   0         98.81        104.18         1.21 o                         
   5  -1   1        399.36        454.19         2.70 o                         
   5  -1   2        309.57        290.24         2.60 o                         
   5  -1   3        140.05        143.99         1.84 o                         
   5  -1   4        258.30        273.39         2.52 o                         
   5  -1   5         69.89         74.69         0.54 o                         
   5  -1   6          5.10          6.11         0.16 o                         
   5  -1   7         15.22         13.23         0.23 o                         
   5  -1   8         12.53         11.81         0.25 o                         
   5  -1   9         58.77         60.83         0.51 o                         
  -5   1 -10         89.06         91.11         0.63 o                         
   5  -1  11         33.10         34.78         0.31 o                         
  -5   1 -12         18.34         18.16         0.34 o                         
  -5   0   9         71.37         76.92         0.54 o                         
   5   0  -8          9.67         10.97         0.25 o                         
   5   0  -7         22.77         25.81         0.38 o                         
   5   0  -6          8.40          9.16         0.24 o                         
  -5   0   5        158.31        162.17         1.23 o                         
   5   0  -4          9.45          9.00         0.21 o                         
   5   0  -3        256.08        259.42         1.35 o                         
   5   0  -2          4.02          3.97         0.14 o                         
   5   0  -1          1.64          3.21         0.13 o                         
   5   0   0         19.89         13.25         0.24 o                         
   5   0   1         54.39         60.76         0.56 o                         
   5   0   2         44.02         45.94         0.46 o                         
   5   0   3          7.95          4.24         0.17 o                         
   5   0   4         18.64         16.21         0.22 o                         
   5   0   5        192.37        197.04         1.10 o                         
   5   0   6        118.42        115.10         0.84 o                         
  -5   0  -7         28.15         29.84         0.36 o                         
   5   0   8         41.83         40.62         0.44 o                         
  -5   0  -9          3.26          3.96         0.18 o                         
  -5   0 -10         48.55         51.41         0.61 o                         
   5   0  11         35.09         37.20         0.35 o                         
   5   0  12         12.74         13.01         0.27 o                         
  -5  -1   9         53.08         57.59         0.49 o                         
   5   1  -8         74.27         69.66         0.48 o                         
   5   1  -7         63.03         62.73         0.69 o                         
   5   1  -6          0.82          0.64         0.10 o                         
   5   1  -5         39.31         37.79         0.39 o                         
   5   1  -4         72.04         67.92         0.51 o                         
   5   1  -3         81.95         75.01         0.48 o                         
   5   1  -2         39.03         40.29         0.44 o                         
   5   1  -1          0.15          0.13         0.08 o                         
   5   1   0         51.66         47.59         0.44 o                         
   5   1   1         24.52         18.66         0.30 o                         
   5   1   2         13.40         15.28         0.22 o                         
   5   1   3          1.05          1.64         0.10 o                         
   5   1   4         14.80         16.65         0.22 o                         
   5   1   5          2.24          2.84         0.12 o                         
   5   1   6         69.69         67.02         0.48 o                         
   5   1   7          9.27          8.29         0.17 o                         
   5   1   8        157.10        154.55         0.90 o                         
  -5  -1  -9         61.89         66.95         0.74 o                         
  -5  -1 -10          4.50          4.48         0.16 o                         
  -5  -1 -11          7.15          7.49         0.16 o                         
  -5  -1 -12          2.76          3.37         0.12 o                         
   5   2  -9          1.88          2.28         0.10 o                         
   5   2  -8        146.03        157.53         0.67 o                         
   5   2  -7          0.14          0.06         0.08 o                         
   5   2  -6          0.15          0.19         0.09 o                         
  -5  -2   5        755.08        747.53         2.22 o                         
  -5  -2   4        363.55        366.98         1.79 o                         
   5   2  -3         16.40         16.73         0.30 o                         
   5   2  -2         48.95         49.07         0.48 o                         
   5   2  -1        140.19        139.96         0.94 o                         
   5   2   0        128.35        116.98         0.70 o                         
   5   2   1        111.93        105.43         2.00 o                         
   5   2   2        247.44        298.17         3.41 o                         
   5   2   4        113.07        108.46         0.65 o                         
   5   2   5        195.48        195.69         0.91 o                         
   5   2   6         29.27         27.20         0.25 o                         
   5   2   7         59.40         60.52         0.45 o                         
   5   2   8        151.58        153.72         0.91 o                         
   5   2   9        276.00        283.14         1.78 o                         
  -5  -2 -10         30.74         31.63         0.37 o                         
  -5  -2 -11          0.53          0.38         0.10 o                         
  -5  -2 -12         69.04         75.11         0.69 o                         
  -5  -3   9          0.54          2.06         0.17 o                         
   5   3  -8         61.99         66.84         0.51 o                         
  -5  -3   7          5.42          4.77         0.44 o                         
   5   3  -6        284.06        280.82         2.07 o                         
  -5  -3   5        173.15        173.02         1.87 o                         
  -5  -3   4          3.49          3.19         0.36 o                         
  -5  -3   3         52.30         47.50         0.83 o                         
  -5  -3   2         15.42         15.40         0.23 o                         
   5   3  -1         58.45         55.79         0.56 o                         
   5   3   0         76.42         73.68         0.50 o                         
   5   3   1        183.05        187.60         1.02 o                         
   5   3   2         44.31         51.31         0.43 o                         
   5   3   3        226.62        219.00         0.91 o                         
   5   3   4         50.18         49.16         0.35 o                         
   5   3   5         50.54         46.55         0.48 o                         
   5   3   6         10.75         10.05         0.21 o                         
   5   3   7         51.14         50.56         0.61 o                         
  -5  -3  -8          4.35          3.56         0.22 o                         
  -5  -3  -9        116.76        115.99         1.04 o                         
   5   3  10        225.96        236.23         1.87 o                         
   5   3  11          7.69          8.36         0.58 o                         
  -5  -3 -12        129.51        142.54         1.19 o                         
  -5  -4   8         68.10         60.92         0.71 o                         
   5   4  -7         18.45         21.62         0.30 o                         
   5   4  -6         21.25         22.29         0.38 o                         
  -5  -4   5         93.63         99.01         0.97 o                         
  -5  -4   4         79.87         80.44         0.98 o                         
  -5  -4   3        136.98        145.14         1.37 o                         
   5   4  -2         16.01         14.43         0.27 o                         
  -5  -4   1        374.81        404.49         2.30 o                         
   5   4   0        891.81        970.66         3.08 o                         
   5   4   1         60.73         59.51         0.48 o                         
   5   4   2          8.90          9.02         0.20 o                         
   5   4   3         76.85         76.18         0.65 o                         
   5   4   4        847.59        839.82         2.80 o                         
   5   4   5        254.39        273.04         1.42 o                         
   5   4   6         11.17          9.66         0.22 o                         
   5   4   7        152.54        150.74         0.86 o                         
   5   4   8         50.42         52.13         0.61 o                         
   5   4   9         87.46         94.99         0.84 o                         
   5   4  10         31.28         30.33         0.50 o                         
   5   4  11         21.47         22.82         0.40 o                         
  -5  -4 -12        105.60        100.88         1.04 o                         
   5   5  -8          0.25          0.25         0.09 o                         
  -5  -5   7         13.14         12.08         0.19 o                         
  -5  -5   6          0.35          0.54         0.09 o                         
  -5  -5   5          0.76          0.79         0.09 o                         
   5   5  -4          1.59          1.13         0.09 o                         
   5   5  -3          1.59          1.64         0.08 o                         
   5   5   0         17.36         16.88         0.55 o                         
  -5  -5  -1         48.32         47.85         0.66 o                         
   5   5   2         47.81         49.70         0.70 o                         
   5   5   3         59.74         52.71         0.73 o                         
   5   5   4         15.56         13.29         0.38 o                         
  -5  -5  -5         31.48         32.11         0.76 o                         
  -5  -5  -6          9.34          7.95         0.39 o                         
   5   5   7        179.24        183.02         0.92 o                         
   5   5   8         55.45         52.61         0.55 o                         
  -5  -5  -9          4.85          4.66         0.17 o                         
  -5  -5 -10         14.62         15.63         0.33 o                         
  -5  -5 -11         69.74         70.70         0.63 o                         
  -5  -5 -12         54.09         51.29         0.61 o                         
  -5  -6   7         75.86         64.08         0.49 o                         
  -5  -6   6          0.23          0.26         0.09 o                         
  -5  -6   5          7.93          9.54         0.20 o                         
   5   6  -4         43.09         43.77         0.43 o                         
  -5  -6   3         77.56         76.82         0.51 o                         
   5   6  -2         13.03         13.24         0.20 o                         
   5   6  -1          0.23          0.25         0.07 o                         
   5   6   0         27.98         32.22         0.31 o                         
   5   6   1         13.16         13.39         0.25 o                         
   5   6   2         80.26         79.16         0.62 o                         
   5   6   3         59.57         63.39         0.41 o                         
   5   6   4         11.22         12.87         0.18 o                         
   5   6   5          1.76          1.89         0.10 o                         
   5   6   6          4.55          4.44         0.12 o                         
   5   6   7          3.17          3.37         0.12 o                         
  -5  -6  -8          0.42          0.31         0.10 o                         
  -5  -6  -9         16.10         15.02         0.27 o                         
  -5  -6 -10          0.28          0.33         0.09 o                         
   5   6  11          3.40          2.77         0.10 o                         
  -5  -7   6         93.01         88.17         0.63 o                         
  -5  -7   5          2.88          2.49         0.13 o                         
   5   7  -4          0.67          0.90         0.10 o                         
   5   7  -3          4.31          4.15         0.13 o                         
   5   7  -2        206.75        207.61         0.88 o                         
   5   7  -1        118.02        123.11         0.63 o                         
   5   7   0         26.77         22.67         0.24 o                         
   5   7   1         29.73         28.00         0.29 o                         
  -5  -7  -2          9.88          9.42         0.15 o                         
   5   7   3        330.61        372.88         1.36 o                         
   5   7   4        535.47        584.36         1.65 o                         
   5   7   5         11.32         11.38         0.18 o                         
   5   7   6         89.35         93.30         0.66 o                         
   5   7   7        147.03        153.16         0.90 o                         
  -5  -7  -8          1.40          1.65         0.11 o                         
   5   7   9          5.51          5.81         0.15 o                         
   5   7  10         68.32         71.60         0.64 o                         
   5   7  11         37.77         34.87         0.46 o                         
  -5  -8   5         13.43         13.37         0.31 o                         
   5   8  -4          4.78          4.91         0.19 o                         
   5   8  -3         86.12         88.04         0.61 o                         
   5   8  -2        134.44        131.72         0.98 o                         
   5   8  -1        142.72        146.15         1.14 o                         
   5   8   0          2.09          2.65         0.11 o                         
  -5  -8  -1         81.19         83.77         0.76 o                         
   5   8   2          1.56          1.45         0.10 o                         
   5   8   3         67.10         74.46         0.50 o                         
   5   8   4          3.54          4.07         0.12 o                         
   5   8   5          6.26          6.01         0.14 o                         
   5   8   6          8.19          7.16         0.20 o                         
   5   8   7         13.55         14.17         0.23 o                         
   5   8   8          0.59          0.62         0.08 o                         
   5   8   9         45.41         43.90         0.39 o                         
   5   8  10         38.93         33.17         0.43 o                         
  -5  -9   4         17.98         16.35         0.26 o                         
   5   9  -2        271.74        251.03         2.18 o                         
  -5  -9   1        257.51        246.36         1.65 o                         
   5   9   0         88.99         90.37         0.56 o                         
   5   9   1         42.65         44.62         0.34 o                         
   5   9   2         73.19         74.75         0.55 o                         
   5   9   3         73.53         76.81         0.51 o                         
   5   9   4         49.38         52.99         0.44 o                         
   5   9   5        101.38        103.07         0.75 o                         
   5   9   6        175.53        185.17         0.84 o                         
  -5  -9  -7        178.61        186.32         1.04 o                         
  -5  -9  -8        439.88        465.28         2.22 o                         
   5   9   9        275.33        210.41         1.30 o                         
   5  10  -2          0.90          0.79         0.17 o                         
  -5 -10   1         61.66         54.82         0.62 o                         
   5  10   0          0.71          0.66         0.07 o                         
   5  10   1         37.87         41.66         0.40 o                         
   5  10   2          3.79          3.80         0.12 o                         
   5  10   3          3.46          3.27         0.14 o                         
  -5 -10  -4         37.12         41.64         0.34 o                         
   5  10   5          1.00          0.75         0.08 o                         
   5  10   6         96.86         93.06         0.59 o                         
  -5 -10  -7          1.42          1.20         0.20 o                         
   6  -6   1          1.42          1.41         0.35 o                         
   6  -6   2          1.90          2.00         0.19 o                         
   6  -6   3         23.19         20.66         0.54 o                         
   6  -5  -3          9.99          8.45         0.45 o                         
   6  -5  -2         68.47         64.51         0.83 o                         
   6  -5   0        318.64        311.64         1.58 o                         
   6  -5   1         50.71         49.88         0.68 o                         
   6  -5   2         80.18         79.30         0.99 o                         
   6  -5   3        431.73        446.47         2.01 o                         
   6  -5   4         21.62         21.58         0.61 o                         
   6  -5   5          8.35          5.88         0.25 o                         
   6  -5   6          0.21          0.31         0.11 o                         
   6  -5   7         26.59         15.90         0.39 o                         
   6  -4  -5          2.11          1.84         0.25 o                         
   6  -4  -4          4.05          4.75         0.33 o                         
   6  -4  -3         10.89          9.06         0.43 o                         
   6  -4  -2         86.07         70.51         0.80 o                         
   6  -4  -1          5.44          4.45         0.17 o                         
   6  -4   0         95.12         98.61         0.80 o                         
   6  -4   2         34.20         33.75         0.95 o                         
   6  -4   3         59.99         61.58         0.60 o                         
   6  -4   4        125.93        127.04         0.72 o                         
   6  -4   5         23.33         24.60         0.31 o                         
   6  -4   6         96.19         97.69         0.78 o                         
  -6   4  -7          0.95          0.56         0.09 o                         
   6  -4   8         23.63         22.80         0.38 o                         
   6  -3  -6         51.79         49.77         0.69 o                         
   6  -3  -5         67.12         68.92         1.05 o                         
   6  -3  -4          0.63          0.34         0.22 o                         
   6  -3  -3         60.50         67.02         1.18 o                         
   6  -3  -2        243.79        241.06         1.33 o                         
   6  -3  -1         95.70        101.64         0.67 o                         
   6  -3   0          0.37          0.59         0.12 o                         
   6  -3   2         12.41         13.55         0.29 o                         
   6  -3   3        219.01        233.64         2.38 o                         
   6  -3   4          7.26          7.09         0.18 o                         
   6  -3   5         20.15         18.70         0.39 o                         
   6  -3   6          5.25          5.32         0.16 o                         
   6  -3   7         60.99         61.92         0.66 o                         
  -6   3  -8         77.77         75.87         0.66 o                         
  -6   3  -9        243.90        226.24         1.17 o                         
   6  -2  -6          1.02          0.93         0.15 o                         
   6  -2  -5          0.67          0.34         0.19 o                         
   6  -2  -4        113.31        111.45         1.41 o                         
   6  -2  -3         41.91         43.44         0.57 o                         
   6  -2  -2         43.12         42.51         0.44 o                         
   6  -2  -1         79.80         83.06         0.55 o                         
   6  -2   0         63.50         68.55         1.03 o                         
   6  -2   1        221.82        256.80         2.05 o                         
   6  -2   2         20.25         19.52         0.67 o                         
   6  -2   3        211.60        226.23         2.59 o                         
   6  -2   4         60.36         65.48         0.82 o                         
   6  -2   5          6.35          6.81         0.18 o                         
   6  -2   6        117.90        131.18         0.83 o                         
  -6   2  -7          6.99          7.05         0.22 o                         
  -6   2  -8        204.89        222.42         1.68 o                         
  -6   2  -9        144.76        154.70         0.96 o                         
  -6   2 -10        133.02        128.73         0.89 o                         
   6  -1  -7         60.37         60.42         0.60 o                         
   6  -1  -6         67.44         76.16         1.10 o                         
   6  -1  -5         81.18         82.18         0.94 o                         
   6  -1  -4        128.68        136.15         1.97 o                         
   6  -1  -3          9.82         10.78         0.29 o                         
   6  -1  -2         21.12         22.69         0.36 o                         
  -6   1   1         63.75         61.88         0.58 o                         
  -6   1   0         60.34         61.78         0.60 o                         
  -6   1  -1         59.78         64.81         0.71 o                         
   6  -1   2        135.13        152.55         1.20 o                         
   6  -1   3         39.88         42.14         0.51 o                         
   6  -1   4         81.17         78.29         0.95 o                         
  -6   1  -5         55.58         53.83         0.57 o                         
   6  -1   6         14.08         14.90         0.26 o                         
   6  -1   7          6.96          7.42         0.20 o                         
   6  -1   8         84.37         86.63         1.15 o                         
  -6   1  -9         56.96         55.83         0.55 o                         
  -6   1 -10         70.28         75.66         0.58 o                         
   6   0  -7         70.91         77.25         0.76 o                         
   6   0  -6         65.80         75.14         0.86 o                         
   6   0  -5          8.11          9.01         0.36 o                         
   6   0  -4         14.46         14.79         0.57 o                         
   6   0  -3        232.49        258.68         1.78 o                         
  -6   0   2        205.21        223.55         1.51 o                         
  -6   0   1        173.15        181.54         1.25 o                         
  -6   0   0         12.82         12.98         0.31 o                         
  -6   0  -1         58.45         58.64         0.64 o                         
  -6   0  -2        290.48        304.99         1.73 o                         
   6   0   3         86.62         94.24         0.98 o                         
   6   0   4         20.07         22.70         0.37 o                         
   6   0   5        186.53        198.07         1.08 o                         
   6   0   6        231.07        252.58         1.26 o                         
   6   0   7        152.19        163.35         1.10 o                         
   6   0   8         18.46         17.37         0.34 o                         
   6   0   9         12.68         13.80         0.33 o                         
  -6   0 -10         65.09         69.90         0.67 o                         
   6   0  11        103.81        109.05         0.64 o                         
   6   1  -7          2.27          2.43         0.10 o                         
   6   1  -6         14.11         14.57         0.39 o                         
   6   1  -5         14.62         15.01         0.31 o                         
   6   1  -4         83.21         84.40         1.04 o                         
  -6  -1   3         18.33         16.25         0.30 o                         
   6   1  -2          7.62          8.98         0.21 o                         
   6   1   0        390.98        481.94         4.33 o                         
   6   1   1         42.49         41.72         1.18 o                         
   6   1   2          6.86          8.66         0.53 o                         
   6   1   3         35.27         34.54         0.98 o                         
   6   1   4        247.97        288.23         2.11 o                         
   6   1   5         22.39         22.54         0.65 o                         
   6   1   6          7.26          6.90         0.16 o                         
   6   1   7         63.43         58.94         0.58 o                         
   6   1   8         10.23          9.58         0.25 o                         
  -6  -1  -9          0.55          0.67         0.10 o                         
  -6  -1 -10         77.41         78.08         0.62 o                         
  -6  -1 -11         13.93         15.03         0.21 o                         
   6   1  12          9.39          7.32         0.30 o                         
  -6  -2   7         58.07         62.37         0.62 o                         
   6   2  -6        158.79        156.95         1.32 o                         
   6   2  -5          6.50          8.00         0.23 o                         
  -6  -2   4         89.14         88.18         0.90 o                         
   6   2  -3        315.53        326.16         1.43 o                         
   6   2  -2        104.55        105.08         0.73 o                         
   6   2  -1        145.25        148.48         1.06 o                         
   6   2   0        140.83        125.49         0.82 o                         
   6   2   1         58.72         60.55         0.54 o                         
   6   2   2        188.33        191.08         1.41 o                         
   6   2   3          1.13          0.64         0.10 o                         
   6   2   4        128.16        123.27         0.90 o                         
   6   2   5          1.75          1.95         0.12 o                         
   6   2   6          4.23          5.13         0.15 o                         
  -6  -2  -7          3.69          3.51         0.12 o                         
   6   2   8         29.87         27.63         0.36 o                         
   6   2   9        150.40        148.84         1.12 o                         
  -6  -2 -10         36.67         37.89         0.42 o                         
  -6  -2 -11          1.52          1.54         0.10 o                         
  -6  -2 -12          2.39          2.19         0.11 o                         
  -6  -3   7          7.59          6.44         0.15 o                         
   6   3  -6          4.81          4.87         0.14 o                         
   6   3  -5        267.58        266.57         1.74 o                         
   6   3  -4          1.26          1.32         0.11 o                         
   6   3  -3         11.59         10.41         0.19 o                         
   6   3  -2          6.77          5.71         0.17 o                         
   6   3  -1          0.06          0.17         0.10 o                         
   6   3   0         72.40         75.11         0.46 o                         
   6   3   1         10.73         11.44         0.18 o                         
   6   3   2         55.89         54.39         0.47 o                         
   6   3   3        120.59        126.88         0.75 o                         
   6   3   4        109.27        113.08         0.63 o                         
   6   3   5       2325.51       2292.19         3.82 o                         
   6   3   6         30.68         31.01         0.33 o                         
   6   3   7          0.30          0.30         0.08 o                         
   6   3   8         45.19         46.07         0.42 o                         
   6   3   9         24.88         27.01         0.33 o                         
  -6  -3 -10         85.13         87.34         0.70 o                         
  -6  -3 -11         28.34         33.98         0.61 o                         
  -6  -3 -12         48.80         47.26         0.36 o                         
  -6  -4   7         64.06         60.03         0.49 o                         
   6   4  -6         11.00         12.10         0.19 o                         
   6   4  -5         36.37         35.62         0.33 o                         
  -6  -4   4        132.25        128.92         0.96 o                         
  -6  -4   3         75.81         74.28         0.76 o                         
   6   4  -2          9.49          9.29         0.18 o                         
   6   4  -1        161.91        178.35         1.00 o                         
   6   4   1        533.01        661.80         5.38 o                         
   6   4   2         81.41         97.64         2.67 o                         
  -6  -4  -3         54.23         56.42         1.29 o                         
   6   4   4        845.36        877.14         3.33 o                         
  -6  -4  -5        221.73        225.74         2.44 o                         
   6   4   6         16.29         16.39         0.20 o                         
   6   4   7          7.67          6.99         0.16 o                         
  -6  -4  -8          7.68          7.16         0.19 o                         
   6   4   9         14.66         16.66         0.29 o                         
  -6  -4 -10          1.00          0.83         0.10 o                         
  -6  -4 -11          0.89          0.90         0.08 o                         
  -6  -4 -12         55.93         48.57         0.51 o                         
   6   5  -6         13.86         14.11         0.24 o                         
  -6  -5   5        128.93        127.20         1.06 o                         
  -6  -5   4         99.02        109.64         0.87 o                         
  -6  -5   3         29.43         31.66         0.48 o                         
   6   5  -2         31.17         35.38         0.29 o                         
   6   5  -1        112.54        114.74         0.87 o                         
   6   5   0        401.30        410.28         1.64 o                         
   6   5   1          2.43          2.49         0.15 o                         
   6   5   2         18.05         18.68         0.34 o                         
   6   5   3         26.60         24.77         0.33 o                         
   6   5   4          3.53          3.17         0.16 o                         
   6   5   5        285.93        304.01         1.40 o                         
   6   5   6         90.58         93.37         0.60 o                         
   6   5   7         48.10         57.40         0.53 o                         
   6   5   8         30.70         33.04         0.50 o                         
   6   5   9        155.65        157.95         1.12 o                         
  -6  -5 -10        200.13        227.58         1.50 o                         
  -6  -5 -11          7.36          6.61         0.16 o                         
  -6  -6   6         11.59         12.20         0.26 o                         
   6   6  -5          2.20          1.99         0.13 o                         
  -6  -6   4         41.73         39.73         0.67 o                         
  -6  -6   3          4.80          4.94         0.20 o                         
   6   6  -2         21.20         23.62         0.36 o                         
   6   6  -1          4.37          4.69         0.18 o                         
   6   6   0         15.92         17.60         0.30 o                         
   6   6   1         10.65         10.83         0.24 o                         
   6   6   2          2.97          2.97         0.17 o                         
   6   6   3          4.66          4.81         0.19 o                         
   6   6   4         16.28         16.16         0.29 o                         
   6   6   5         13.59         14.12         0.28 o                         
   6   6   6          3.45          3.84         0.18 o                         
   6   6   7         14.46         15.57         0.31 o                         
   6   6   8          5.19          5.48         0.21 o                         
  -6  -6  -9         65.17         64.89         0.73 o                         
   6   6  10          2.10          1.89         0.14 o                         
  -6  -7   5         41.42         37.72         0.40 o                         
  -6  -7   4        247.19        227.58         1.13 o                         
  -6  -7   3          2.18          2.00         0.13 o                         
  -6  -7   2         70.99         67.97         0.67 o                         
  -6  -7   1        190.51        188.56         1.56 o                         
  -6  -7   0          8.77         10.70         0.35 o                         
   6   7   1         43.19         44.69         0.56 o                         
   6   7   2         79.61         84.28         0.91 o                         
   6   7   3        104.98        115.41         0.90 o                         
   6   7   4         51.25         57.20         0.64 o                         
  -6  -7  -5         13.59         16.00         0.30 o                         
   6   7   6        159.92        155.60         1.52 o                         
   6   7   7         38.22         40.49         0.43 o                         
   6   7   8          1.93          3.31         0.14 o                         
   6   7   9          4.70          3.69         0.15 o                         
  -6  -7 -10         20.15         18.14         0.34 o                         
   6   8  -4          1.57          1.11         0.07 o                         
  -6  -8   3          8.55          8.61         0.21 o                         
  -6  -8   2         79.20         73.35         0.58 o                         
   6   8  -1         72.85         69.48         0.71 o                         
   6   8   0         58.09         56.86         0.57 o                         
   6   8   1         22.84         20.63         0.36 o                         
   6   8   2         15.22         14.97         0.27 o                         
   6   8   3         10.81         11.80         0.20 o                         
   6   8   4         46.79         52.09         0.50 o                         
   6   8   5          2.40          2.14         0.09 o                         
   6   8   6         15.00         14.55         0.34 o                         
   6   8   7         32.35         32.00         0.39 o                         
   6   8   8         54.38         59.14         0.74 o                         
   6   8   9         40.84         39.59         0.45 o                         
  -6  -9   2         15.38         13.54         0.24 o                         
   6   9  -1         45.33         39.72         0.52 o                         
   6   9   0        316.76        330.58         1.36 o                         
   6   9   1        290.90        288.62         1.25 o                         
  -6  -9  -2          4.36          3.86         0.10 o                         
   6   9   3         20.05         21.94         0.25 o                         
   6   9   4         54.92         58.18         0.50 o                         
   6   9   5         13.95         15.43         0.26 o                         
   6   9   6         19.17         18.58         0.20 o                         
   6   9   7          7.26          6.54         0.15 o                         
   6  10   1          7.97          4.56         0.16 o                         
   6  10   2         39.65         24.26         0.64 o                         
   6  10   3         14.08         13.09         0.56 o                         
   7  -4  -1         32.59         34.94         0.82 o                         
   7  -4   0         33.09         33.00         0.52 o                         
   7  -4   1         10.39          9.34         0.23 o                         
   7  -4   2         26.93         26.89         0.44 o                         
   7  -4   3         14.85         13.82         0.30 o                         
   7  -4   4         34.89         36.67         0.47 o                         
   7  -4   5         24.90         26.94         0.65 o                         
   7  -3  -3         16.58         13.17         0.34 o                         
   7  -3  -2          1.31          1.38         0.21 o                         
   7  -3  -1         66.37         59.95         0.59 o                         
   7  -3   0         74.13         74.15         1.38 o                         
   7  -3   1        273.36        293.56         1.37 o                         
   7  -3   2        224.19        237.59         1.67 o                         
   7  -3   3        220.55        238.53         2.07 o                         
   7  -3   4         59.80         64.61         0.73 o                         
   7  -3   5         21.26         19.05         0.32 o                         
   7  -3   6          0.93          0.70         0.14 o                         
   7  -3   7          0.96          0.94         0.16 o                         
   7  -2  -4         13.56         12.73         0.35 o                         
   7  -2  -3          0.99          0.73         0.30 o                         
   7  -2  -2         16.88         12.59         0.32 o                         
   7  -2  -1         72.27         72.28         0.71 o                         
   7  -2   0        276.67        285.11         1.74 o                         
   7  -2   2         32.81         34.37         0.48 o                         
   7  -2   3        139.12        152.87         1.75 o                         
   7  -2   4         86.48         92.74         0.64 o                         
   7  -2   5         37.22         39.04         0.42 o                         
   7  -2   6          9.87          9.50         0.22 o                         
  -7   2  -7         84.35         74.37         0.70 o                         
   7  -2   8          0.40          0.34         0.08 o                         
   7  -1  -5          4.53          4.32         0.27 o                         
  -7   1   4         33.32         19.13         0.39 o                         
   7  -1  -3          3.36          3.39         0.21 o                         
   7  -1  -2         27.86         24.47         0.56 o                         
   7  -1  -1         20.34         18.86         0.29 o                         
   7  -1   0          0.25          0.31         0.09 o                         
   7  -1   1         12.21         11.93         0.71 o                         
   7  -1   3         35.55         35.60         1.03 o                         
   7  -1   5         14.26         16.27         0.24 o                         
   7  -1   6        159.78        177.31         1.15 o                         
  -7   1  -7         60.67         64.72         0.86 o                         
  -7   1  -8          4.52          4.28         0.20 o                         
  -7   1  -9          9.52          9.98         0.20 o                         
  -7   0   5         69.22         49.77         0.57 o                         
   7   0  -4          3.00          2.77         0.19 o                         
   7   0  -3         76.66         78.78         1.00 o                         
   7   0  -2         77.50         77.47         0.79 o                         
   7   0  -1         33.40         33.59         0.43 o                         
   7   0   0        132.73        139.13         1.31 o                         
   7   0   1         27.67         27.07         0.60 o                         
   7   0   2        149.13        167.53         1.67 o                         
   7   0   3        164.32        174.77         1.63 o                         
   7   0   4         43.30         46.22         0.89 o                         
   7   0   6        133.25        150.00         0.93 o                         
   7   0   7          9.45         10.34         0.19 o                         
   7   0   8          0.14          0.19         0.13 o                         
  -7   0  -9         26.44         24.11         0.38 o                         
  -7   0 -10         10.89         11.03         0.22 o                         
   7   1  -5         16.54         15.77         0.37 o                         
   7   1  -4         20.12         20.05         0.48 o                         
   7   1  -3        115.90         99.59         1.35 o                         
   7   1  -2         99.50         99.87         0.99 o                         
   7   1  -1         75.93         91.26         1.01 o                         
   7   1   0          2.43          1.96         0.18 o                         
   7   1   1          7.29          7.38         0.29 o                         
   7   1   2         12.93         13.17         0.33 o                         
   7   1   3         19.18         20.69         0.42 o                         
   7   1   4         11.45         11.07         0.32 o                         
   7   1   5          1.64          1.67         0.16 o                         
   7   1   6         56.58         61.41         0.59 o                         
   7   1   7        118.19        128.27         0.75 o                         
   7   1   8         86.53         89.79         0.94 o                         
   7   1   9         22.58         23.73         0.35 o                         
  -7  -1 -10         12.88         14.90         0.22 o                         
   7   2  -5         55.54         56.10         0.49 o                         
   7   2  -4         12.91         10.92         0.31 o                         
  -7  -2   3         29.83         26.69         0.43 o                         
   7   2  -2        136.23        150.42         1.08 o                         
   7   2  -1          3.72          3.26         0.18 o                         
   7   2   0         13.68         13.19         0.33 o                         
   7   2   1         21.10         22.38         0.35 o                         
   7   2   2         34.22         35.19         0.67 o                         
   7   2   3         36.32         37.97         0.64 o                         
   7   2   4         18.22         18.85         0.37 o                         
   7   2   5          9.79          9.51         0.26 o                         
   7   2   6          2.39          1.70         0.16 o                         
   7   2   7         88.95         94.71         0.63 o                         
   7   2   8         46.14         47.82         0.46 o                         
   7   2   9          8.83          9.41         0.26 o                         
  -7  -2 -10         65.99         64.62         0.58 o                         
   7   2  11          4.87          6.06         0.18 o                         
   7   3  -5         28.04         24.81         0.27 o                         
   7   3  -4         70.63         69.11         0.53 o                         
   7   3  -3        364.80        346.39         2.01 o                         
   7   3  -2         52.12         53.90         0.47 o                         
   7   3   1        111.46        125.45         1.56 o                         
   7   3   2         65.88         66.01         0.91 o                         
   7   3   3         80.95         80.64         1.02 o                         
   7   3   4        100.84        119.95         1.56 o                         
   7   3   5         22.53         22.35         0.66 o                         
  -7  -3  -6        100.70        108.76         1.19 o                         
   7   3   7         31.66         34.62         0.32 o                         
   7   3   8         22.92         24.64         0.36 o                         
   7   3   9         56.06         64.83         0.53 o                         
  -7  -3 -10         91.24         94.00         0.77 o                         
  -7  -3 -11        110.80         87.98         0.68 o                         
   7   4  -5         12.74          9.46         0.21 o                         
   7   4  -4        272.93        255.38         1.67 o                         
   7   4  -3         40.79         40.30         0.44 o                         
   7   4  -2         11.35         11.37         0.26 o                         
   7   4  -1         23.93         24.14         0.31 o                         
   7   4   0          6.13          5.92         0.16 o                         
   7   4   1         12.43         11.52         0.20 o                         
   7   4   2          0.01          0.13         0.09 o                         
   7   4   3         38.90         40.40         0.36 o                         
   7   4   4         85.40         85.84         0.74 o                         
   7   4   5          1.48          1.52         0.12 o                         
   7   4   6          2.75          2.70         0.12 o                         
   7   4   7         11.11         10.82         0.23 o                         
   7   4   8          0.76          0.33         0.11 o                         
   7   4   9          5.55          5.27         0.17 o                         
  -7  -4 -10          4.55          3.60         0.12 o                         
   7   5  -4          0.28          0.32         0.07 o                         
  -7  -5   3         41.18         44.89         0.44 o                         
   7   5  -2         35.60         36.79         0.46 o                         
   7   5  -1         16.74         16.32         0.27 o                         
   7   5   0         24.38         25.69         0.31 o                         
   7   5   1        327.25        347.67         1.53 o                         
   7   5   2        105.08        114.31         0.83 o                         
   7   5   3         10.18         10.65         0.19 o                         
   7   5   4         19.27         20.19         0.27 o                         
   7   5   5         81.50         93.92         0.59 o                         
  -7  -5  -6        204.97        215.13         1.38 o                         
   7   5   7          0.67          0.31         0.09 o                         
   7   5   8         28.52         29.15         0.48 o                         
  -7  -5  -9         29.23         29.38         0.50 o                         
  -7  -5 -10          0.67          0.93         0.09 o                         
   7   6  -4          3.59          2.55         0.13 o                         
  -7  -6   3          0.16          0.30         0.08 o                         
  -7  -6   2          1.34          1.38         0.10 o                         
   7   6  -1          0.04          0.06         0.08 o                         
   7   6   0         13.47         11.81         0.22 o                         
   7   6   1         15.79         15.89         0.96 o                         
   7   6   2         17.22         19.84         1.16 o                         
   7   6   3          2.62          3.05         0.87 o                         
  -7  -6  -4         17.17         16.60         0.52 o                         
  -7  -6  -5         10.05          9.66         0.51 o                         
   7   6   6          3.13          3.67         0.14 o                         
   7   6   7          4.59          5.05         0.16 o                         
  -7  -6  -8          8.48          8.80         0.32 o                         
   7   6   9         89.70         85.78         0.66 o                         
  -7  -6 -10          0.14          0.24         0.10 o                         
  -7  -7   2         33.08         34.29         0.46 o                         
  -7  -7   1         40.83         41.12         0.60 o                         
   7   7   0          5.38          5.18         0.16 o                         
   7   7   1         13.94         13.83         0.28 o                         
  -7  -7  -2         61.73         68.38         0.56 o                         
   7   7   3         14.18         17.30         0.29 o                         
   7   7   4         81.92         90.11         0.67 o                         
   7   7   5         16.81         17.27         0.27 o                         
   7   7   6          6.75          6.06         0.16 o                         
   7   7   7         26.56         27.25         0.32 o                         
  -7  -7  -8         27.86         26.25         0.42 o                         
   7   7   9          9.17          7.96         0.31 o                         
   7   8  -1          8.02          8.03         0.23 o                         
  -7  -8   0        187.98        196.96         1.24 o                         
   7   8   1        198.53        189.63         1.63 o                         
   7   8   2         13.50         13.11         0.30 o                         
   7   8   3          0.26          0.50         0.11 o                         
   7   8   4          8.73          9.14         0.27 o                         
   7   8   5        299.96        320.59         1.60 o                         
   7   8   6        176.30        195.14         1.02 o                         
   7   8   7          6.95          6.47         0.25 o                         
   7   9   1        106.41         67.78         0.74 o                         
   7   9   2         62.92         42.85         0.47 o                         
   7   9   3         19.70         15.46         0.34 o                         
   7   9   4         55.25         50.49         0.48 o                         
   8  -2   0         70.00         59.27         0.90 o                         
   8  -2   1        108.99        111.21         0.87 o                         
   8  -2   2         28.22         28.45         0.47 o                         
   8  -2   3         17.94         16.75         0.33 o                         
   8  -2   4        101.88         98.52         0.91 o                         
   8  -1  -1          2.36          1.80         0.24 o                         
   8  -1   1         20.42         20.66         0.43 o                         
   8  -1   2         60.24         60.94         0.73 o                         
   8  -1   3         55.66         59.07         1.01 o                         
   8  -1   4         13.13         12.29         0.35 o                         
   8  -1   5         93.42         98.49         1.01 o                         
   8  -1   6          1.02          0.86         0.09 o                         
   8  -1   7         21.14         16.34         0.28 o                         
   8   0  -2         52.31         35.63         0.54 o                         
   8   0  -1          6.12          4.14         0.20 o                         
   8   0   0         35.79         32.76         0.44 o                         
   8   0   3         64.07         70.69         1.12 o                         
   8   0   4         64.88         69.17         1.08 o                         
   8   0   5          6.16          5.87         0.16 o                         
   8   0   6          3.43          2.63         0.10 o                         
  -8   0  -7         36.20         32.41         0.41 o                         
  -8   0  -8          0.13          0.10         0.14 o                         
   8   1  -3         14.71         10.79         0.28 o                         
   8   1  -2          6.20          4.94         0.25 o                         
   8   1  -1         92.20         82.53         0.81 o                         
   8   1   0         20.62         18.50         0.33 o                         
   8   1   1         34.94         33.55         0.45 o                         
   8   1   3          1.25          1.91         0.15 o                         
   8   1   4         96.85        102.05         1.40 o                         
   8   1   5         25.50         29.76         0.39 o                         
   8   1   6         12.00         13.99         0.21 o                         
  -8  -1  -7         78.01         78.76         0.74 o                         
  -8  -1  -8         43.88         36.74         0.43 o                         
   8   2  -3          1.10          0.48         0.09 o                         
   8   2  -2        100.33        103.32         1.00 o                         
   8   2  -1          3.05          2.45         0.10 o                         
   8   2   1          2.34          1.27         0.34 o                         
   8   2   2        141.78        145.13         1.40 o                         
   8   2   3         13.28         12.52         0.76 o                         
   8   2   4         89.42         81.32         0.83 o                         
   8   2   5          1.47          0.63         0.21 o                         
  -8  -2  -6         30.35         28.83         0.78 o                         
   8   2   7          3.70          2.82         0.12 o                         
   8   2   8         10.81          9.12         0.24 o                         
  -8  -2  -9          9.34          7.45         0.21 o                         
   8   3  -3         80.88         68.49         0.74 o                         
  -8  -3   2          3.64          3.79         0.18 o                         
  -8  -3   1        161.04        154.25         1.03 o                         
   8   3   0         65.72         67.95         0.52 o                         
   8   3   1        134.34        147.03         1.27 o                         
  -8  -3  -2         46.74         44.90         0.68 o                         
   8   3   3        106.11        114.44         0.85 o                         
   8   3   4         47.19         49.67         0.50 o                         
   8   3   5         88.11         95.01         0.75 o                         
   8   3   6         76.52         82.20         0.54 o                         
   8   3   7        106.54        100.67         0.67 o                         
   8   3   8          5.30          5.81         0.20 o                         
   8   3   9         53.47         46.44         0.47 o                         
   8   4  -2         40.78         39.47         0.41 o                         
  -8  -4   1        333.20        315.81         1.28 o                         
   8   4   0        228.95        221.36         1.48 o                         
   8   4   1         58.86         55.46         0.52 o                         
  -8  -4  -2         13.48         13.21         0.26 o                         
   8   4   3          6.11          7.05         0.20 o                         
   8   4   4          9.96          9.34         0.22 o                         
   8   4   5         92.37         89.12         0.67 o                         
   8   4   6        361.27        379.23         1.73 o                         
   8   4   7        528.09        505.21         1.91 o                         
  -8  -4  -8         27.98         26.09         0.47 o                         
   8   5  -2         81.47         70.36         0.68 o                         
  -8  -5   1         11.00         10.20         0.21 o                         
   8   5   1        122.82        118.76         1.43 o                         
   8   5   2          5.83          5.87         0.22 o                         
   8   5   3         28.18         31.92         0.48 o                         
  -8  -5  -4          6.28          6.31         0.27 o                         
  -8  -5  -5        123.79        116.97         0.80 o                         
   8   5   6        544.60        509.77         2.00 o                         
   8   5   7         10.27          9.60         0.21 o                         
  -8  -5  -8          0.28          0.26         0.10 o                         
   8   6  -1          0.70          0.61         0.08 o                         
  -8  -6   0          0.88          0.71         0.10 o                         
   8   6   1        108.91         96.81         0.62 o                         
   8   6   2         67.41         70.87         0.47 o                         
   8   6   3         10.29          8.78         0.17 o                         
   8   6   4          0.96          1.44         0.08 o                         
   8   6   5          0.19          0.05         0.06 o                         
   8   6   6          0.76          1.21         0.06 o                         
   8   6   7         27.04         27.93         0.37 o                         
   8   7   1         11.46          9.86         0.18 o                         
   8   7   2          5.70          5.95         0.18 o                         
   8   7   3          0.20          0.12         0.07 o                         
   8   7   4          4.75          4.57         0.17 o                         
   8   7   5          0.68          0.65         0.06 o                         
  -8  -7  -6          2.19          1.50         0.10 o                         
   9   2   2          4.14          2.29         0.15 o                         
   9   2   3          1.14          0.36         0.05 o                         
   9   2   4          0.23          0.09         0.07 o                         
  -9  -3  -2          0.20          0.40         0.09 o                         
   9   3   4         14.46         11.19         0.36 o                         
   9   4   3         25.26         18.89         0.39 o                         
   9   4   4         17.05         10.90         0.34 o                         
   0   1 -12         42.65         40.58         0.41 o                         
   0   1 -11          5.63          5.19         0.16 o                         
   0   1 -10         11.76         10.56         0.21 o                         
   0   1  -9         60.91         55.62         0.49 o                         
   0   1  -8         58.56         58.28         0.47 o                         
   0   1  -7          4.48          3.03         0.10 o                         
   0  -1   6        130.94        148.96         1.50 o                         
   0  -1   5        109.93        114.94         1.53 o                         
   0  -1   4        274.96        315.41         2.60 o                         
   0  -1   3        768.19        735.54         3.42 o                         
   0   1  -2          1.56          1.14         0.08 o                         
   0   1  -1       1878.63       1628.41         2.62 o                         
   0   1   1        370.85        341.50         0.84 o                         
   0   1   2         49.86         49.99         0.35 o                         
   0   1   3        709.50        713.35         1.85 o                         
   0  -1  -4         11.90         12.33         0.34 o                         
   0   1   5         69.79         69.10         0.83 o                         
   0   1   6         45.13         51.64         0.96 o                         
   0  -1  -7        222.72        207.92         0.88 o                         
   0  -1  -8        337.65        333.59         1.01 o                         
   0  -1  -9        144.73        147.16         0.64 o                         
   0  -1 -10          0.33          0.34         0.09 o                         
   0  -1 -11        100.01        100.68         0.62 o                         
   0  -1 -12         53.25         52.97         0.54 o                         
   0   1  13         59.54         59.52         0.60 o                         
   0   2 -12         57.87         56.34         0.48 o                         
   0   2 -11         37.02         37.93         0.36 o                         
   0   2 -10          2.70          3.83         0.16 o                         
   0   2  -9         24.76         26.15         0.34 o                         
   0   2  -8         48.41         43.81         0.54 o                         
   0   2  -7          8.39          6.37         0.19 o                         
   0   2  -6         88.76         94.60         0.67 o                         
   0  -2   5        856.93        899.25         5.32 o                         
   0  -2   4         14.95          8.82         0.21 o                         
   0   2  -3         31.44         35.60         0.46 o                         
   0   2  -2        246.12        222.31         1.16 o                         
   0   2  -1         37.89         32.77         0.48 o                         
   0   2   0        162.52        173.66         1.38 o                         
   0  -2  -1         24.21         23.38         0.24 o                         
   0   2   2        143.40        148.86         1.28 o                         
   0   2   3          4.28          2.65         0.14 o                         
   0  -2  -4        713.19        718.46         2.43 o                         
   0  -2  -5       1166.23       1169.46         3.93 o                         
   0  -2  -6         25.79         23.14         0.83 o                         
   0   2   7         34.65         32.74         0.26 o                         
   0  -2  -8         10.55         10.84         0.17 o                         
   0  -2  -9         19.03         18.28         0.20 o                         
   0  -2 -10         21.88         23.85         0.32 o                         
   0  -2 -11          3.08          3.19         0.16 o                         
   0  -2 -12         37.53         40.89         0.53 o                         
   0   2  13          5.26          4.82         0.23 o                         
   0   3 -12          8.06          7.52         0.20 o                         
   0  -3  11          0.74          0.52         0.12 o                         
   0   3 -10          1.92          1.96         0.15 o                         
   0   3  -9         24.80         21.87         0.31 o                         
   0   3  -8          5.00          1.79         0.14 o                         
   0   3  -7          0.82          0.71         0.11 o                         
   0   3  -6         92.61         84.60         0.66 o                         
   0  -3   5         16.40         12.51         0.36 o                         
   0  -3   4          0.13          0.27         0.14 o                         
   0   3  -3         27.25         22.95         0.42 o                         
   0   3  -2          0.73          1.15         0.16 o                         
   0   3  -1        482.58        514.33         2.37 o                         
   0   3   0        362.14        366.50         2.16 o                         
   0  -3  -1          0.52          0.63         0.11 o                         
   0   3   2         25.14         25.39         0.49 o                         
   0   3   3        397.81        455.45         2.42 o                         
   0  -3  -4         90.67        118.48         1.14 o                         
   0  -3  -5         10.25         12.74         0.38 o                         
   0  -3  -6        136.19        144.19         0.75 o                         
   0   3   7        194.86        185.22         1.01 o                         
   0  -3  -8        299.16        302.10         1.15 o                         
   0   3   9          1.95          1.74         0.11 o                         
   0   3  10          0.78          0.80         0.11 o                         
   0   3  11         69.69         68.09         0.70 o                         
   0  -3 -12         33.22         39.62         0.56 o                         
   0  -3 -13         23.60         20.60         0.43 o                         
   0  -4  12         48.97         49.52         0.54 o                         
   0   4 -11          8.86         11.39         0.25 o                         
   0   4 -10         31.95         28.88         0.41 o                         
   0   4  -9        375.55        371.41         2.48 o                         
   0   4  -8         10.49         10.04         0.26 o                         
   0   4  -7         98.05        103.36         1.24 o                         
   0   4  -6        266.84        255.81         1.54 o                         
   0   4  -5         14.40         11.22         0.22 o                         
   0   4  -4          7.36          5.09         0.27 o                         
   0   4  -3          8.31          5.63         0.31 o                         
   0   4  -2         91.06         99.00         1.27 o                         
   0   4  -1         33.24         32.71         0.65 o                         
   0   4   0          2.65          1.20         0.14 o                         
   0   4   1        397.82        438.13         3.02 o                         
   0   4   2          1.43          1.10         0.16 o                         
   0   4   3          9.44         14.42         0.43 o                         
   0   4   4         37.17         49.68         0.83 o                         
   0  -4  -5          7.80          7.17         0.19 o                         
   0  -4  -6          0.70          0.71         0.09 o                         
   0  -4  -7         11.54         13.18         0.21 o                         
   0  -4  -8          3.02          2.68         0.14 o                         
   0  -4  -9         79.78         70.70         0.55 o                         
   0   4  10         12.98          9.45         0.25 o                         
   0   4  11          7.25          6.66         0.22 o                         
   0  -4 -12          1.31          1.11         0.09 o                         
   0  -5  11          8.83         10.79         0.26 o                         
   0   5 -10          4.73          7.21         0.27 o                         
   0   5  -9          4.61          4.44         0.19 o                         
   0   5  -8          2.12          2.13         0.17 o                         
   0   5  -7         50.72         48.83         0.79 o                         
   0   5  -6        256.22        263.92         1.23 o                         
   0   5  -5        256.08        272.21         1.72 o                         
   0   5  -4        172.05        162.83         0.91 o                         
   0   5  -3        168.57        156.46         0.81 o                         
   0   5  -1        369.37        401.41         3.03 o                         
   0   5   2        270.23        301.12         2.56 o                         
   0  -5  -4        235.35        226.98         1.08 o                         
   0  -5  -5         52.12         58.39         0.54 o                         
   0  -5  -6        103.79         95.82         0.87 o                         
   0  -5  -7         45.34         41.71         0.36 o                         
   0  -5  -8        181.61        172.27         0.94 o                         
   0  -5  -9        144.64        125.08         1.12 o                         
   0  -5 -10          2.08          2.72         0.15 o                         
   0   5  11         47.31         46.06         0.50 o                         
   0  -5 -12         28.71         22.67         0.38 o                         
   0   7  -9         36.01         38.73         0.66 o                         
   0  -7   8          3.19          3.28         0.26 o                         
   0   7   9         12.90         13.28         0.29 o                         
   0  -7 -10         10.13         10.17         0.22 o                         
   0   8  -7          1.61          1.78         0.22 o                         
   0   8  -6          5.80          6.52         0.41 o                         
   0   8  -5          0.18          0.10         0.18 o                         
   0   8  -4          0.21          0.36         0.13 o                         
   0  -8   3         68.28         64.48         0.53 o                         
   0  -8   2          9.00          9.01         0.21 o                         
   0  -8   1         12.59         10.34         0.22 o                         
   0   8   0         91.67         75.04         0.62 o                         
   0   8   1          2.71          1.01         0.14 o                         
   0   8   2        395.50        373.27         1.88 o                         
   0   8   3         27.25         29.42         0.33 o                         
   0   8   4          3.54          2.87         0.14 o                         
   0   8   5         65.00         61.83         0.58 o                         
   0   8   6         29.52         28.63         0.44 o                         
   0   8   7         22.94         24.45         0.45 o                         
   0  -8  -8         11.78         11.50         0.26 o                         
   0  -8  -9         37.16         42.81         0.63 o                         
   0   9  -6         56.46         48.40         0.64 o                         
   0   9  -5         39.34         42.37         0.66 o                         
   0   9  -4         46.40         48.08         0.65 o                         
   0   9  -3         34.31         33.72         0.44 o                         
   0   9  -2         11.84         14.89         0.33 o                         
   0   9  -1          9.49         13.54         0.28 o                         
   0   9   0          0.15          0.59         0.16 o                         
   0   9   1         22.21         21.54         0.40 o                         
   0   9   2        115.96        116.59         0.78 o                         
   0   9   3         14.81         14.53         0.29 o                         
   0   9   4          2.63          2.11         0.14 o                         
   0   9   5          0.68          0.50         0.13 o                         
   0  -9  -6         14.14         15.24         0.47 o                         
   0  -9  -7         14.01         16.15         0.41 o                         
   0  -9  -8          0.86          0.66         0.13 o                         
   0  10  -4          8.67          7.71         0.40 o                         
   0  10  -3          0.74          0.09         0.10 o                         
   0  10  -2         42.94         43.77         0.47 o                         
   0  10  -1         12.39         12.39         0.24 o                         
   0  10   0         36.22         36.87         0.46 o                         
   0  10   1         94.52         96.18         0.64 o                         
   0  10   2         18.75         19.41         0.32 o                         
   0  10   3          3.57          3.72         0.19 o                         
   0  10   4         34.96         33.93         0.52 o                         
   0 -10  -5         93.32        118.77         1.04 o                         
   0 -10  -6         35.55         35.47         0.49 o                         
   0  11   0         44.83         41.86         0.60 o                         
  -1   9   6         66.38         76.27         0.65 o                         
  -1   9   5         15.31         16.24         0.29 o                         
  -1   9  -4         96.08        102.05         1.09 o                         
  -1   9  -5         55.65         63.62         1.15 o                         
  -1   9  -6         24.27         20.99         0.40 o                         
  -1   8   8         11.93         13.77         0.28 o                         
  -1   8   7          4.32          3.71         0.15 o                         
  -1   8   6          0.40          0.21         0.11 o                         
  -1   8   5         18.33         20.36         0.38 o                         
  -1   8   4         27.83         29.79         0.36 o                         
  -1   8   3          4.58          4.66         0.19 o                         
  -1   8   2          9.86         11.94         0.22 o                         
  -1   8   1          0.00          0.13         0.12 o                         
  -1   8   0         49.94         38.48         0.46 o                         
  -1   8  -1          8.06          7.99         0.22 o                         
  -1   8  -2         45.78         35.88         0.59 o                         
  -1   8  -3          8.95          7.25         0.21 o                         
  -1   8  -4          0.13          0.07         0.11 o                         
  -1   8  -5          4.71          3.56         0.26 o                         
  -1   8  -6          5.90          5.29         0.38 o                         
  -1   8  -7         12.14         11.71         0.44 o                         
  -1   8  -8         55.40         48.16         0.68 o                         
   1  -7 -10         37.10         39.19         0.47 o                         
   1  -7  -9         83.50         94.98         0.96 o                         
   1  -7  -8          2.82          3.46         0.18 o                         
   1  -7  -7         60.90         62.08         0.77 o                         
  -1   7   6        120.54        117.28         0.99 o                         
  -1   7   5         60.90         62.72         0.61 o                         
  -1   7   4         15.50         15.06         0.23 o                         
  -1   7   3        107.72        107.24         0.62 o                         
  -1   7   2         47.36         50.59         0.48 o                         
  -1   7   1        152.93        170.92         0.81 o                         
  -1   7   0          3.94          3.72         0.14 o                         
  -1   7  -1         80.57         75.30         0.45 o                         
  -1   7  -2         10.16         13.92         0.25 o                         
   1  -7   3         39.43         41.33         0.42 o                         
   1  -7   4         71.38         68.25         0.54 o                         
  -1   7  -5         10.44         10.00         0.25 o                         
  -1   7  -6          1.07          0.66         0.17 o                         
  -1   7  -7         84.72         91.06         1.18 o                         
  -1   7  -8         93.49         99.64         1.24 o                         
  -1   7  -9         58.02         58.84         1.06 o                         
   1  -6 -10          7.69          7.75         0.19 o                         
   1  -6  -9          2.57          2.28         0.17 o                         
  -1   6   8          2.58          2.66         0.15 o                         
  -1   6   7          1.75          2.17         0.14 o                         
   1  -6  -6          0.01          0.05         0.13 o                         
  -1   6   5         54.74         55.93         0.51 o                         
  -1   6   4        541.83        525.98         1.75 o                         
  -1   6   3        662.35        617.74         1.89 o                         
   1  -6  -2         59.09         59.67         0.39 o                         
  -1   6  -2         52.54         45.93         0.39 o                         
  -1   6  -3         83.70         87.00         0.49 o                         
   1  -6   4          0.36          0.38         0.11 o                         
   1  -6   5         21.59         24.85         0.35 o                         
   1  -6   6        245.00        270.38         2.77 o                         
  -1   6  -7        101.58        108.19         1.45 o                         
  -1   6  -8         12.47         12.79         0.42 o                         
  -1   6  -9         41.20         42.65         0.70 o                         
   1  -6  10         29.22         36.42         0.56 o                         
   1  -5 -11          6.17          5.94         0.21 o                         
   1  -5 -10         82.60         84.56         0.93 o                         
  -1   5   9         44.37         45.17         0.48 o                         
  -1   5  -9          0.07          0.17         0.18 o                         
  -1   5 -10          0.49          0.68         0.14 o                         
   1  -5  11          3.27          3.57         0.15 o                         
   1  -3 -12          0.67          0.45         0.10 o                         
   1  -3 -11         25.39         22.80         0.36 o                         
   1  -3 -10         55.22         52.59         0.70 o                         
   1  -3  -9          0.16          0.17         0.12 o                         
   1  -3  -8        144.58        136.59         0.82 o                         
   1  -3  -7         93.74         82.92         0.63 o                         
   1  -3  -6         30.79         32.21         0.42 o                         
   1  -3  -5         71.72         64.10         0.57 o                         
   1  -3  -4         31.46         33.78         0.73 o                         
   1  -3  -3         28.87         35.00         0.49 o                         
   1  -3  -2        418.84        430.02         2.73 o                         
  -1   3  -2          0.58          0.99         0.16 o                         
   1  -3   3         34.04         37.44         0.54 o                         
   1  -3   4          1.47          2.11         0.22 o                         
  -1   3  -5          1.56          1.56         0.14 o                         
  -1   3  -6         63.54         65.09         0.70 o                         
  -1   3  -7          6.49          5.40         0.21 o                         
  -1   3  -8         82.71         73.16         0.61 o                         
  -1   3  -9         21.34         17.81         0.32 o                         
  -1   3 -10          2.73          1.59         0.13 o                         
   1  -3  11          2.10          1.84         0.17 o                         
   1  -3  12         23.14         24.24         0.27 o                         
   1  -2 -12         99.17        107.82         0.93 o                         
   1  -2 -11         17.22         16.82         0.33 o                         
   1  -2 -10         91.60         91.91         0.79 o                         
   1  -2  -9          1.22          0.90         0.12 o                         
  -1   2   8         82.83         75.63         0.54 o                         
   1  -2  -7        185.17        177.11         0.86 o                         
   1  -2  -6        282.24        261.72         1.05 o                         
   1  -2  -5          0.27          0.37         0.20 o                         
   1  -2  -4          7.22          7.49         0.26 o                         
   1  -2  -3        159.03        170.35         1.08 o                         
  -1   2   2        441.41        433.56         2.16 o                         
   1  -2  -1         78.91         74.82         0.76 o                         
  -1   2   0          1.33          1.43         0.19 o                         
  -1   2  -1         78.79         70.71         1.10 o                         
  -1   2  -2        701.89        647.34         2.89 o                         
  -1   2  -3        126.65        115.83         0.99 o                         
   1  -2   4         43.25         38.57         0.58 o                         
   1  -2   5         34.27         30.48         0.80 o                         
  -1   2  -6         14.60          7.87         0.22 o                         
  -1   2  -7         49.53         43.58         0.52 o                         
  -1   2  -8          1.79          1.39         0.14 o                         
  -1   2  -9         36.92         37.14         0.44 o                         
  -1   2 -10         33.37         33.79         0.47 o                         
  -1   2 -11         11.66         12.06         0.22 o                         
  -1   2 -12         28.29         28.62         0.36 o                         
   1  -2  13          6.99          5.79         0.22 o                         
   1  -1 -12         15.99         17.59         0.42 o                         
   1  -1 -11         37.87         35.13         0.46 o                         
   1  -1 -10         17.78         17.37         0.26 o                         
   1  -1  -9         22.02         22.49         0.24 o                         
   1  -1  -8         35.72         35.27         0.34 o                         
   1  -1  -7          4.11          4.75         0.12 o                         
  -1   1   6          4.80          5.80         0.17 o                         
   1  -1  -5         94.10        111.02         1.36 o                         
   1  -1  -4          0.15          0.14         0.11 o                         
   1  -1  -3         43.59         47.45         0.53 o                         
   1  -1  -2         47.06         46.51         0.47 o                         
   1  -1  -1         32.14         28.67         0.31 o                         
  -1   1   0         19.75         19.75         0.50 o                         
  -1   1  -1        751.37        715.29         2.31 o                         
  -1   1  -2         40.14         34.57         0.46 o                         
   1  -1   3        228.86        217.14         1.09 o                         
   1  -1   4         25.41         27.98         0.55 o                         
   1  -1   5        919.32        972.44         5.06 o                         
   1  -1   6        147.63        151.50         1.91 o                         
  -1   1  -7         14.02         11.94         0.26 o                         
  -1   1  -8         47.19         45.58         0.49 o                         
  -1   1  -9         47.53         44.96         0.55 o                         
  -1   1 -10         34.18         32.96         0.43 o                         
  -1   1 -11          0.27          0.12         0.10 o                         
  -1   1 -12         13.39         14.74         0.25 o                         
   1  -1  13          1.54          0.84         0.10 o                         
   1   0 -12         32.88         35.62         0.56 o                         
   1   0 -11        135.05        139.57         1.47 o                         
   1   0 -10          2.92          2.29         0.13 o                         
   1   0  -9         56.82         55.87         0.47 o                         
   1   0  -8       1128.59       1103.13         2.69 o                         
   1   0  -7        258.88        256.17         1.12 o                         
   1   0  -6          0.32          0.28         0.09 o                         
  -1   0   5        172.93        174.24         2.40 o                         
  -1   0   4        170.04        175.84         2.04 o                         
  -1   0   3        164.24        166.71         1.04 o                         
  -1   0   2        267.32        254.96         1.64 o                         
   1   0  -1        125.04        124.48         0.94 o                         
   1   0   0         21.69         18.58         0.24 o                         
   1   0   1        213.73        207.36         0.86 o                         
   1   0   2        706.57        680.02         1.84 o                         
   1   0   3         47.35         44.18         0.45 o                         
   1   0   4         10.15          9.70         0.24 o                         
   1   0   5        466.58        467.96         3.37 o                         
   1   0   6        380.39        392.91         2.76 o                         
  -1   0  -7          1.14          1.26         0.12 o                         
  -1   0  -8          0.35          0.32         0.09 o                         
  -1   0  -9         39.62         38.59         0.42 o                         
  -1   0 -10         45.88         40.35         0.62 o                         
  -1   0 -11         45.53         41.21         0.42 o                         
  -1   0 -12          0.13          0.23         0.10 o                         
  -1   0 -13          7.17          6.41         0.20 o                         
   1   1 -12          1.39          2.19         0.19 o                         
   1   1 -11         19.80         21.59         0.26 o                         
   1   1 -10          2.17          2.07         0.13 o                         
   1   1  -9        162.56        154.24         1.02 o                         
   1   1  -8         14.81         14.65         0.22 o                         
   1   1  -7         12.34         11.46         0.17 o                         
   1   1  -6         23.86         25.35         0.32 o                         
  -1  -1   5         16.15         12.67         0.63 o                         
  -1  -1   4        546.98        593.99         2.89 o                         
  -1  -1   3        176.61        175.35         1.75 o                         
  -1  -1   2         22.19         25.38         0.49 o                         
  -1  -1   1        459.18        440.77         1.92 o                         
   1   1   0        566.75        557.77         2.18 o                         
  -1  -1  -1         13.82         16.02         0.37 o                         
   1   1   2         52.83         59.96         0.71 o                         
   1   1   3         65.18         76.26         0.95 o                         
   1   1   4        220.00        224.26         2.25 o                         
   1   1   5         55.54         53.69         0.95 o                         
   1   1   6        152.55        157.41         1.36 o                         
   1   1   7         51.34         55.02         0.43 o                         
  -1  -1  -8          0.64          0.69         0.08 o                         
  -1  -1  -9        617.58        603.52         1.63 o                         
  -1  -1 -10        611.36        604.17         2.13 o                         
  -1  -1 -11          0.43          0.26         0.10 o                         
  -1  -1 -12         19.74         19.85         0.27 o                         
  -1  -1 -13         95.64         93.17         0.83 o                         
   1   3 -12          6.66          6.34         0.22 o                         
   1   3 -11          5.97          5.50         0.15 o                         
  -1  -3  10         25.38         24.78         0.44 o                         
   1   3  -9          6.14          6.62         0.22 o                         
   1   3  -8         45.63         48.97         0.50 o                         
   1   3  -7          3.86          4.10         0.15 o                         
   1   3  -6          1.81          1.37         0.11 o                         
   1   3  -5         40.98         24.64         0.49 o                         
   1   3  -4          2.10          0.48         0.12 o                         
   1   3  -3         47.07         42.55         0.72 o                         
   1   3  -2         23.81         16.44         0.35 o                         
   1   3  -1        324.52        329.04         2.41 o                         
   1   3   2          8.85          7.86         0.31 o                         
   1   3   3        131.37        137.93         1.63 o                         
   1   3   4        445.20        468.01         2.27 o                         
   1   3   5         51.44         48.03         0.53 o                         
  -1  -3  -6          9.18         15.00         0.28 o                         
   1   3   7         36.99         40.27         0.33 o                         
   1   3   8        278.10        282.61         1.14 o                         
  -1  -3  -9         31.58         30.53         0.28 o                         
   1   3  10         75.40         76.69         0.51 o                         
   1   3  11         34.53         34.32         0.35 o                         
   1   3  12         58.06         54.83         0.79 o                         
  -1  -3 -13         30.55         29.61         0.48 o                         
   1   4 -11         45.83         49.63         0.72 o                         
   1   4 -10         17.83         17.38         0.30 o                         
   1   4  -9          4.01          2.15         0.19 o                         
   1   4  -8          7.08          8.16         0.23 o                         
   1   4  -7         61.64         50.95         0.52 o                         
   1   4  -6         53.88         51.46         0.51 o                         
   1   4  -5         24.48         23.06         0.35 o                         
   1   4  -4          2.65          2.78         0.20 o                         
   1   4  -3         12.79         11.10         0.39 o                         
   1   4  -2          3.31          2.72         0.23 o                         
   1   4  -1         86.53         99.09         1.27 o                         
   1   4   0          1.30          1.12         0.18 o                         
  -1  -4  -1        142.66        165.82         2.11 o                         
   1   4   2         35.32         39.63         0.74 o                         
   1   4   3         83.19         97.34         1.12 o                         
   1   4   4        173.78        194.48         1.73 o                         
   1   4   5          5.84          5.52         0.19 o                         
  -1  -4  -6          3.98          5.53         0.13 o                         
  -1  -4  -7         37.48         40.60         0.32 o                         
  -1  -4  -8          4.82          4.50         0.14 o                         
   1   4   9        139.68        139.70         0.89 o                         
   1   4  10         32.47         33.31         0.40 o                         
   1   4  11          0.44          0.53         0.11 o                         
   1   4  12         43.74         39.57         0.51 o                         
   1   4  13          0.60          0.06         0.14 o                         
   1   5 -11         23.38         27.69         0.35 o                         
   1   5 -10         71.35         76.28         0.94 o                         
   1   5  -9         77.76         72.81         0.84 o                         
   1   5  -8          8.88          8.27         0.24 o                         
   1   5  -7          1.10          1.36         0.14 o                         
   1   5  -6         86.32         89.61         0.62 o                         
   1   5  -5        356.06        354.85         1.92 o                         
   1   5  -4        117.80        105.18         0.78 o                         
   1   5  -3         98.61         98.11         0.74 o                         
   1   5  -2          2.64          1.28         0.14 o                         
   1   5  -1          3.05          1.47         0.21 o                         
   1   5   0       1382.94       1614.21         7.17 o                         
  -1  -5  -1        678.18        738.41         4.94 o                         
   1   5   2          0.45          1.88         0.24 o                         
   1   5   3        234.40        260.46         2.11 o                         
   1   5   4        202.47        228.87         1.99 o                         
   1   5   5          2.51          4.14         0.15 o                         
  -1  -5  -6         22.10         21.23         0.32 o                         
   1   5   7         70.70         71.31         0.62 o                         
  -1  -5  -8         18.16         19.47         0.28 o                         
  -1  -5  -9          2.39          3.03         0.16 o                         
   1   5  10         16.61         13.58         0.22 o                         
   1   5  11         54.98         49.08         0.44 o                         
  -1  -5 -12          0.54          0.76         0.12 o                         
  -1  -6  10          0.70          1.17         0.13 o                         
   1   6  -9          0.42          0.61         0.12 o                         
   1   6  -8          2.21          1.94         0.15 o                         
   1   6  -7          2.21          1.72         0.14 o                         
   1   6  -6         88.22         92.73         0.73 o                         
   1   6  -5          0.75          0.78         0.15 o                         
  -1  -6   4        262.75        275.27         1.13 o                         
   1   6  -3         48.07         48.30         0.33 o                         
   1   6  -2         40.81         39.99         0.28 o                         
   1   6  -1         26.20         24.22         0.26 o                         
   1   6   0          3.80          6.83         0.17 o                         
   1   6   1          0.44          0.49         0.08 o                         
   1   6   2          7.97          8.65         0.16 o                         
   1   6   3        116.42        118.52         0.59 o                         
   1   6   4         25.40         29.73         0.29 o                         
   1   6   5         35.81         36.48         0.33 o                         
  -1  -6  -6        198.48        199.19         1.04 o                         
  -1  -6  -7        162.38        169.20         1.30 o                         
  -1  -6  -8        144.37        138.46         0.86 o                         
  -1  -6  -9          3.75          3.53         0.20 o                         
   1   6  10          2.20          1.44         0.12 o                         
   1   6  11         73.72         71.14         0.74 o                         
  -1  -6 -12         22.97         17.55         0.45 o                         
   1   7  -9         66.15         72.15         0.85 o                         
  -1  -7   8         26.76         31.76         0.56 o                         
   1   7  -7         30.68         32.13         0.53 o                         
   1   7  -6         10.00         10.29         0.25 o                         
  -1  -7   5        349.41        367.78         1.49 o                         
   1   7   7         16.11         17.86         0.28 o                         
   1   7   8         17.93         17.91         0.30 o                         
   1   7   9          0.34          0.19         0.10 o                         
  -1  -7 -10          0.51          0.44         0.09 o                         
  -1  -7 -11          0.86          0.66         0.09 o                         
   1   9   9          0.21          0.47         0.08 o                         
   1  10  -4         22.94         23.36         0.42 o                         
   1  10  -3         60.32         56.68         0.58 o                         
   1  10  -2        103.36        105.87         0.79 o                         
   1  10  -1         34.44         36.52         0.42 o                         
   1  10   0          6.39          7.33         0.23 o                         
   1  10   1         66.82         67.14         0.58 o                         
   1  10   2         65.09         72.71         0.75 o                         
   1  10   3         51.64         55.44         0.57 o                         
   1  10   4         32.25         37.71         0.40 o                         
   1  10   5         46.50         43.08         0.52 o                         
   1  10   6         25.88         29.15         0.56 o                         
   1  10   7         24.76         25.15         0.37 o                         
   1  11  -1         24.06         20.41         0.33 o                         
   1  11   0          0.47          0.29         0.06 o                         
   1  11   1          7.33          6.04         0.16 o                         
   1  11   2         15.69         13.83         0.24 o                         
   1  11   3          0.27          0.16         0.06 o                         
   1  11   4          0.86          0.76         0.13 o                         
   2  -7  -8         17.73         16.21         0.37 o                         
  -2   7   7         33.94         35.49         0.46 o                         
  -2   7   6         16.70         16.33         0.24 o                         
  -2   7  -6          0.05         -0.04         0.25 o                         
  -2   7  -7         10.08          9.68         0.48 o                         
  -2   7  -8          6.88          6.95         0.51 o                         
  -2   7  -9          7.92          7.05         0.39 o                         
   2  -6  -9          1.94          1.74         0.09 o                         
  -2   6   8          6.49          5.89         0.21 o                         
  -2   6   7          4.17          5.67         0.26 o                         
   2  -6  -6          2.33          2.91         0.20 o                         
  -2   6   5        235.58        233.37         2.27 o                         
  -2   6   4          0.90          1.27         0.14 o                         
  -2   6   3         35.90         35.28         0.50 o                         
  -2   6   2         41.69         39.54         0.34 o                         
  -2   6  -2         73.65         62.75         0.48 o                         
  -2   6  -3        143.59        134.71         0.74 o                         
  -2   6  -4          7.92          9.95         0.20 o                         
   2  -6   5         77.92         70.33         0.77 o                         
  -2   6  -6          0.53          0.39         0.18 o                         
  -2   6  -7          0.27          0.26         0.20 o                         
  -2   6  -8         23.79         24.64         0.77 o                         
  -2   6  -9          0.16          0.00         0.16 o                         
  -2   6 -10         17.59         17.84         0.58 o                         
   2  -5 -10         17.15         15.34         0.25 o                         
  -2   5   9         51.40         53.52         0.51 o                         
  -2   5   8         23.14         24.57         0.47 o                         
  -2   5   7          6.42          3.60         0.21 o                         
  -2   5   6         92.04         86.89         0.91 o                         
   2  -5  -5         71.37         63.67         0.65 o                         
  -2   5   4        166.28        144.60         0.68 o                         
  -2   5   3         10.23          9.59         0.15 o                         
  -2   5   2          3.87          4.93         0.13 o                         
  -2   5   1         25.17         25.87         0.21 o                         
  -2   5  -2          0.21          0.12         0.07 o                         
  -2   5  -3         56.45         54.73         0.37 o                         
  -2   5  -4        165.97        164.90         0.80 o                         
   2  -5   5          1.04          1.49         0.13 o                         
   2  -5   6        658.11        659.38         3.05 o                         
   2  -5   7         42.90         45.86         0.83 o                         
  -2   5  -8          4.16          4.52         0.47 o                         
  -2   5  -9          1.23          1.39         0.28 o                         
   2  -5  10         17.11         18.85         0.33 o                         
   2  -5  11          0.75          0.91         0.20 o                         
   2  -4 -11         16.49         17.89         0.29 o                         
   2  -4 -10         47.53         44.31         0.48 o                         
   2  -4  -9          9.66         12.79         0.27 o                         
  -2   4   8          9.81          8.89         0.29 o                         
   2  -4  -7        236.13        201.26         1.51 o                         
  -2   4   6         81.72         76.65         0.74 o                         
  -2   4   5         68.77         61.05         0.51 o                         
  -2   4   4         88.82         84.33         0.52 o                         
  -2   4   3        100.98         92.95         0.51 o                         
  -2   4   2        260.95        239.84         0.87 o                         
  -2   4   1         75.48         84.06         0.76 o                         
  -2   4  -2         53.14         51.89         0.37 o                         
  -2   4  -3        250.29        243.24         0.85 o                         
  -2   4  -4         31.50         25.45         0.26 o                         
  -2   4  -5        277.36        274.03         1.00 o                         
  -2   4  -6        133.55        137.98         1.06 o                         
  -2   4  -7        351.86        356.56         2.09 o                         
  -2   4  -8         55.50         54.75         0.72 o                         
  -2   4  -9         29.06         27.94         0.52 o                         
   2  -4  10         27.54         29.61         0.60 o                         
   2  -4  11          1.61          2.16         0.13 o                         
   2  -4  12         32.04         36.75         0.63 o                         
   2  -3 -11          1.97          2.41         0.13 o                         
   2  -3 -10         15.05         17.07         0.30 o                         
   2  -3  -9         17.28         17.50         0.31 o                         
  -2   3 -10         70.57         70.30         0.82 o                         
   2  -3  11        199.61        198.76         1.29 o                         
   2  -3  12          1.34          1.27         0.13 o                         
  -2   1  12         26.02         26.51         0.44 o                         
   2  -1 -11          1.08          0.81         0.14 o                         
   2  -1 -10          9.58         10.86         0.21 o                         
   2  -1  -9          0.50          0.89         0.12 o                         
   2  -1  -8          7.09          7.71         0.18 o                         
   2  -1  -7         51.50         54.12         0.53 o                         
   2  -1  -6         35.32         35.26         0.34 o                         
  -2   1   5         27.79         27.47         0.30 o                         
   2  -1  -4         19.68         26.89         0.47 o                         
   2  -1  -3       1683.09       1780.34         4.91 o                         
   2  -1  -2         59.32         51.22         0.73 o                         
   2  -1  -1         23.98         19.81         0.30 o                         
   2  -1   2         29.47         27.99         0.64 o                         
   2  -1   3        106.86         98.15         1.08 o                         
   2  -1   4         86.89         81.36         1.06 o                         
  -2   1  -5         51.70         59.21         0.96 o                         
   2  -1   6        159.63        157.40         1.37 o                         
  -2   1  -7        349.26        360.29         1.57 o                         
  -2   1  -8         16.56         14.78         0.29 o                         
  -2   1  -9         22.03         21.08         0.32 o                         
  -2   1 -10         26.99         28.33         0.35 o                         
  -2   1 -11         13.00         13.98         0.25 o                         
  -2   1 -12          4.89          4.92         0.14 o                         
   2  -1  13         50.97         50.22         0.71 o                         
  -2   0  12          7.17          5.57         0.22 o                         
   2   0 -11        104.54        104.56         1.16 o                         
   2   0 -10         68.80         68.78         0.59 o                         
   2   0  -9        133.95        140.42         0.88 o                         
   2   0  -8        103.95        102.83         0.59 o                         
   2   0  -7          3.64          2.85         0.12 o                         
  -2   0   6        624.30        590.74         2.39 o                         
   2   0  -5         81.51         78.88         0.99 o                         
   2   0  -4        151.38        169.89         1.19 o                         
  -2   0   3         52.60         53.15         0.68 o                         
  -2   0   2        232.06        240.16         1.41 o                         
   2   0  -1        359.65        337.94         1.72 o                         
   2   0   0         20.46         21.22         0.29 o                         
   2   0   1        369.80        352.72         1.63 o                         
   2   0   2        937.82        951.13         2.59 o                         
  -2   0  -3         27.75         33.40         0.38 o                         
   2   0   4         57.36         57.91         0.68 o                         
   2   0   5         87.83         92.34         0.92 o                         
   2   0   6        413.16        440.09         3.12 o                         
  -2   0  -7          0.17          0.16         0.09 o                         
  -2   0  -8         21.11         24.09         0.30 o                         
  -2   0  -9          0.83          0.71         0.10 o                         
  -2   0 -10         31.91         32.16         0.43 o                         
  -2   0 -11         21.54         20.56         0.32 o                         
  -2   0 -12          0.32          0.36         0.09 o                         
  -2   0 -13          6.24          4.82         0.14 o                         
   2   1 -11         15.30         15.22         0.30 o                         
   2   1 -10          1.31          1.33         0.14 o                         
   2   1  -9         46.08         49.50         0.43 o                         
   2   1  -8        265.11        272.60         1.08 o                         
   2   1  -7          0.69          0.98         0.09 o                         
  -2  -1   6         23.36         21.50         0.29 o                         
  -2  -1   5         18.82         15.56         0.22 o                         
  -2  -1   4         43.68         51.71         0.57 o                         
  -2  -1   3        365.89        352.90         2.25 o                         
  -2  -1   2         95.92         84.57         0.86 o                         
  -2  -1   1        137.54        124.19         0.92 o                         
   2   1   0       1197.67       1201.96         4.19 o                         
   2   1   1       5307.74       5152.99         9.38 o                         
  -2  -1  -2      11858.88      11864.57        14.34 o                         
  -2  -1  -3        326.41        344.92         2.59 o                         
   2   1   4         21.34         12.80         0.41 o                         
  -2  -1  -5        113.01        100.37         0.94 o                         
   2   1   6        172.00        184.29         2.07 o                         
  -2  -1  -7        145.80        158.72         1.13 o                         
  -2  -1  -8         38.60         33.42         0.39 o                         
  -2  -1  -9         72.05         69.55         0.58 o                         
  -2  -1 -10          0.29          0.30         0.09 o                         
  -2  -1 -11        119.20        120.80         0.95 o                         
  -2  -1 -12         72.53         72.18         0.53 o                         
  -2  -1 -13         12.35         11.10         0.20 o                         
   2   2 -11        156.88        152.87         1.05 o                         
   2   2 -10         13.99         14.00         0.28 o                         
   2   2  -9          0.35          0.42         0.12 o                         
   2   2  -8         43.47         38.24         0.35 o                         
   2   2  -7        119.09        117.20         0.59 o                         
   2   2  -6         40.72         36.75         0.31 o                         
  -2  -2   5         36.37         30.34         0.30 o                         
  -2  -2   4        134.05        120.78         1.43 o                         
  -2  -2   3        288.11        302.01         2.68 o                         
  -2  -2   2         20.67         16.10         0.37 o                         
  -2  -2   1        295.23        290.52         1.91 o                         
   2   2   0         20.80         21.14         0.51 o                         
   2   2   1       2919.32       2954.44         6.72 o                         
   2   2   2          0.12          0.36         0.28 o                         
   2   2   3         14.83         16.37         0.45 o                         
   2   2   4         16.47         12.96         0.39 o                         
   2   2   5        118.21        143.81         1.79 o                         
   2   2   6          3.07          2.73         0.22 o                         
   2   2   7         40.28         38.53         0.38 o                         
  -2  -2  -8         19.70         17.41         0.31 o                         
  -2  -2  -9        262.75        274.09         1.19 o                         
  -2  -2 -10         19.11         17.31         0.23 o                         
   2   2  11        122.22        126.20         0.75 o                         
   2   2  12         29.63         30.42         0.39 o                         
  -2  -2 -13         28.56         27.89         0.32 o                         
   2   3 -11         23.90         23.57         0.37 o                         
   2   3 -10         60.46         57.48         0.60 o                         
   2   3  -9         11.31         13.02         0.31 o                         
  -2  -3   8          1.50          3.07         0.17 o                         
  -2  -3   7         33.50         32.19         0.40 o                         
   2   3  -6         35.10         31.26         0.35 o                         
  -2  -3   5          0.53          0.42         0.08 o                         
  -2  -3   4        389.00        408.77         1.84 o                         
  -2  -3   3        624.22        622.08         3.12 o                         
  -2  -3   2         43.96         52.60         0.73 o                         
   2   3   1         45.71         46.92         0.88 o                         
   2   3   4        114.64        123.66         1.07 o                         
   2   3   5         37.39         27.70         0.49 o                         
   2   3   6        819.66        845.12         1.97 o                         
   2   3   7        201.21        218.76         1.12 o                         
  -2  -3  -8          1.70          2.73         0.13 o                         
  -2  -3  -9        111.62        107.92         0.77 o                         
  -2  -3 -10          1.90          2.27         0.11 o                         
   2   3  11          0.13          0.28         0.08 o                         
   2   3  12         18.51         17.00         0.33 o                         
  -2  -3 -13         19.42         19.75         0.23 o                         
   2   5 -10         41.85         46.14         0.52 o                         
   2   5  -9          0.82          1.66         0.14 o                         
   2   5  -8        168.26        158.88         1.30 o                         
   2   5  -7        254.64        246.41         1.26 o                         
   2   5  -6          0.69          1.08         0.17 o                         
  -2  -5  -8          2.82          3.25         0.13 o                         
  -2  -5  -9         45.46         44.11         0.41 o                         
   2   5  10          2.66          3.07         0.12 o                         
   2   5  11         45.28         41.06         0.39 o                         
   2   5  12          0.01          0.15         0.09 o                         
   2   6 -10         37.75         38.66         0.74 o                         
   2   6  -9         15.52         20.06         0.27 o                         
   2   6  -8          3.86          2.66         0.17 o                         
   2   6  -7         10.43         10.82         0.34 o                         
   2   6  -6         28.11         30.39         0.38 o                         
   2   6  -5          5.27          5.74         0.22 o                         
  -2  -6   4        331.33        331.27         1.37 o                         
   2   6  -3        102.22        102.48         0.50 o                         
   2   6  -2        136.32        132.68         0.61 o                         
   2   6  -1         39.16         35.84         0.29 o                         
   2   6   0        125.61        131.93         0.68 o                         
   2   6   1        111.50        130.60         0.73 o                         
  -2  -6  -2         20.62         24.75         0.30 o                         
   2   6   3        169.36        168.16         1.04 o                         
   2   6   4        112.58        126.66         0.84 o                         
   2   6   5        165.26        172.20         0.92 o                         
  -2  -6  -6         77.03         74.31         0.51 o                         
  -2  -6  -7         40.02         42.60         0.44 o                         
  -2  -6  -8         60.94         61.03         0.60 o                         
   2   6   9         41.85         40.92         0.40 o                         
   2   6  10        203.19        202.77         1.00 o                         
   2   6  11         35.75         30.75         0.43 o                         
   2   6  12          8.70          7.85         0.23 o                         
   2   7  -9         24.78         24.03         0.44 o                         
   2   7  -8          1.92          1.90         0.15 o                         
   2   7  -7         37.20         40.86         0.73 o                         
   2   7  -6          5.10          5.70         0.22 o                         
  -2  -7   5         20.97         21.22         0.36 o                         
  -2  -7   4         49.35         48.96         0.41 o                         
   2   7  -3        677.59        695.51         1.77 o                         
   2   7  -2        184.39        195.70         0.77 o                         
   2   7  -1        103.99        106.07         0.57 o                         
   2   7   0         60.28         62.67         0.46 o                         
   2   7   1         36.99         38.38         0.34 o                         
   2   7   2          9.01          9.14         0.20 o                         
   2   7   3          0.07          0.08         0.08 o                         
   2   7   4          2.72          2.86         0.15 o                         
   2   7   5          4.09          4.68         0.13 o                         
   2   7   6          9.24         10.06         0.16 o                         
   2   7   7        109.86        110.24         0.73 o                         
   2   7   8          1.49          2.07         0.15 o                         
   2   7   9         33.81         31.99         0.34 o                         
  -2  -7 -10          8.76          7.68         0.18 o                         
   2   7  11          0.08          0.14         0.08 o                         
  -2  -8   8         35.60         35.67         0.49 o                         
  -2  -8   7         17.82         20.29         0.48 o                         
   2   8  -6          0.32          0.38         0.11 o                         
   2   8  -5         13.14         12.71         0.27 o                         
   2   8  -4          0.29          0.16         0.11 o                         
   2   8  -3         18.82         19.06         0.25 o                         
  -2  -8   2         59.47         60.71         0.60 o                         
   2   8  -1         23.61         26.51         0.28 o                         
   2   8   0         76.88         79.16         0.47 o                         
   2   8   1         92.00         90.13         0.68 o                         
   2   8   2         26.58         25.99         0.31 o                         
   2   8   3        229.35        238.93         1.04 o                         
   2   8   4         73.17         75.72         0.50 o                         
   2   8   5         44.06         43.29         0.33 o                         
   2   8   6          1.29          1.72         0.10 o                         
  -2  -8  -7          8.95          8.57         0.18 o                         
   2   8   8        169.18        174.89         1.08 o                         
   2   8   9         32.61         32.12         0.34 o                         
   2   8  10          1.92          1.91         0.08 o                         
  -2  -9   6          2.15          1.62         0.15 o                         
  -2  -9   5          0.03          0.10         0.11 o                         
  -2  -9   4          2.68          2.72         0.16 o                         
   2   9   7         28.98         31.91         0.42 o                         
   2   9   8          9.66          9.37         0.19 o                         
  -2  -9  -9          6.62          5.65         0.17 o                         
  -2 -11  -5          2.82          2.72         0.24 o                         
  -3   9   2         41.05         39.25         0.77 o                         
  -3   9   1         21.29         20.32         0.42 o                         
  -3   9   0          1.70          1.94         0.21 o                         
  -3   9  -1         35.09         32.82         0.80 o                         
  -3   9  -2         42.93         37.28         0.73 o                         
  -3   8   5         23.23         25.34         0.60 o                         
  -3   8   4         46.14         53.05         0.71 o                         
  -3   8   3          6.78          5.67         0.19 o                         
  -3   8  -4         24.09         23.54         0.51 o                         
  -3   8  -5         80.37         73.52         0.84 o                         
  -3   8  -6         65.69         62.13         0.67 o                         
   3  -5  -9          1.93          2.23         0.10 o                         
   3  -5  -8         22.53         24.17         0.38 o                         
   3  -5  -7          6.22          6.28         0.25 o                         
  -3   5   6          6.01          5.47         0.20 o                         
   3  -5  -5          3.09          3.93         0.21 o                         
  -3   5   4         64.61         63.11         0.64 o                         
  -3   5   3          1.39          1.49         0.11 o                         
  -3   5  -4         32.88         31.33         0.32 o                         
  -3   5  -5         35.01         31.69         0.42 o                         
  -3   5  -6         31.85         33.24         0.73 o                         
  -3   5  -7          3.45          4.33         0.42 o                         
  -3   5  -8        141.54        144.36         1.39 o                         
  -3   5  -9         14.03         12.50         0.51 o                         
  -3   5 -10         27.28         25.40         0.56 o                         
   3  -4 -10         35.31         39.32         0.44 o                         
   3  -4  -9          9.77          8.38         0.19 o                         
   3  -4  -8        119.62        122.22         1.00 o                         
   3  -4  -7          2.60          3.30         0.19 o                         
  -3   4   6          0.48          0.28         0.10 o                         
  -3   4   5        115.75        109.71         0.83 o                         
  -3   4   4        224.51        197.76         1.23 o                         
  -3   4   3        374.38        352.84         1.23 o                         
  -3   4   2        144.15        136.78         0.64 o                         
  -3   4   1         32.90         34.22         0.27 o                         
  -3   4  -2          7.64          6.46         0.14 o                         
  -3   4  -3         11.40          8.51         0.14 o                         
   3  -4   4         91.51         85.01         0.50 o                         
  -3   4  -5          3.62          3.28         0.13 o                         
   3  -4   6         45.10         50.67         0.67 o                         
  -3   4  -7        169.10        180.39         1.81 o                         
  -3   4  -8         83.71         87.08         1.02 o                         
  -3   4  -9         13.39         13.39         0.48 o                         
  -3   4 -10          0.45          0.82         0.24 o                         
   3  -4  11          3.28          3.11         0.16 o                         
   3  -3 -10          1.83          1.96         0.12 o                         
   3  -3  -9         11.92         10.09         0.26 o                         
  -3   3   8         14.74         11.68         0.26 o                         
  -3   3   7         34.24         28.25         0.36 o                         
  -3   3   6          1.45          0.82         0.12 o                         
  -3   3   5          1.04          0.61         0.11 o                         
  -3   3   4          5.80          5.23         0.19 o                         
  -3   3   3         15.23         14.53         0.19 o                         
  -3   3   2         10.70         12.40         0.17 o                         
  -3   3   1         49.75         45.18         0.32 o                         
   3  -3   0        178.02        169.31         0.96 o                         
  -3   3  -1          6.44          9.80         0.22 o                         
  -3   3  -2        194.04        193.85         0.80 o                         
  -3   3  -3        836.27        870.26         1.79 o                         
  -3   3  -4         75.90         80.21         0.41 o                         
  -3   3  -5          0.36          0.24         0.07 o                         
  -3   3  -6         69.69         65.10         0.59 o                         
  -3   3  -7         49.79         47.50         0.50 o                         
  -3   3  -8        138.66        145.22         0.93 o                         
  -3   3  -9        158.12        163.07         2.09 o                         
  -3   3 -10          7.25          7.50         0.25 o                         
   3  -3  11          2.29          2.47         0.21 o                         
   3  -3  12         31.12         32.21         0.44 o                         
   3  -2 -11          6.68          5.22         0.16 o                         
   3  -2 -10          3.36          2.87         0.15 o                         
  -3   2   9         73.27         74.13         0.71 o                         
  -3   2   8         28.55         26.63         0.50 o                         
  -3   2   7          9.30          8.66         0.22 o                         
  -3   2   6        195.44        180.15         1.23 o                         
  -3   2   5         50.47         45.54         0.60 o                         
  -3   2   4         80.27         83.03         0.81 o                         
  -3   2   3         23.30         18.84         0.25 o                         
   3  -2  -2         13.31         14.54         0.54 o                         
   3  -2  -1        227.80        246.56         2.63 o                         
   3  -2   0        243.44        219.52         1.75 o                         
   3  -2   1         73.33         77.67         1.15 o                         
  -3   2  -2        212.70        240.51         2.80 o                         
   3  -2   3        141.13        155.52         1.83 o                         
   3  -2   4          4.57          6.86         0.25 o                         
  -3   2  -5          1.19          1.20         0.09 o                         
  -3   2  -6          6.65          6.89         0.17 o                         
  -3   2  -7          9.71          8.60         0.22 o                         
  -3   2  -8         94.68         94.35         0.73 o                         
  -3   2  -9          3.56          3.13         0.17 o                         
  -3   2 -10         56.03         54.08         0.69 o                         
   3  -2  11          0.10          0.15         0.13 o                         
   3  -2  12         10.84         10.44         0.21 o                         
   3  -1 -11         55.48         62.37         0.66 o                         
  -3   1  10         41.48         46.63         0.65 o                         
   3  -1  -9         14.78         15.89         0.23 o                         
   3  -1  -8         57.32         60.37         0.64 o                         
  -3   1 -10          8.13          7.52         0.23 o                         
   3  -1  11         40.52         42.83         0.56 o                         
  -3   1 -12         14.52         15.32         0.25 o                         
   3  -1  13         17.88         15.69         0.24 o                         
   3   1 -11          0.44          0.30         0.09 o                         
   3   1 -10         77.19         85.33         0.64 o                         
   3   1  -9         55.80         61.31         0.56 o                         
   3   1  -8         21.17         19.07         0.26 o                         
   3   1  -7        353.18        339.34         1.49 o                         
  -3  -1   6        805.20        787.97         2.92 o                         
  -3  -1   5         40.19         40.73         0.37 o                         
  -3  -1   4         15.86         15.03         0.20 o                         
   3   1  -3        152.32        137.05         1.68 o                         
   3   1  -2        149.75        146.48         1.35 o                         
   3   1  -1        155.42        146.03         1.72 o                         
   3   1   0        183.03        189.21         1.58 o                         
   3   1   2         26.97         20.36         0.47 o                         
   3   1   3        366.76        388.34         2.35 o                         
   3   1   4        110.54        115.62         1.51 o                         
   3   1   5          8.69         10.28         0.45 o                         
   3   1   6         93.85         92.61         1.03 o                         
  -3  -1  -7        354.32        359.69         2.61 o                         
  -3  -1  -8        114.86        116.22         0.67 o                         
  -3  -1  -9          4.76          4.70         0.16 o                         
  -3  -1 -10         22.57         22.25         0.35 o                         
   3   1  11         17.06         17.91         0.34 o                         
  -3  -1 -12         47.91         47.94         0.60 o                         
  -3  -1 -13          2.06          1.47         0.08 o                         
   3   2 -11         17.53         16.41         0.29 o                         
   3   2 -10         22.60         24.18         0.50 o                         
   3   2  -9          5.77          7.10         0.18 o                         
   3   2  -8         41.66         39.87         0.42 o                         
   3   2  -7        206.39        192.19         1.06 o                         
  -3  -2   6          0.89          0.67         0.10 o                         
  -3  -2   5          2.61          1.88         0.10 o                         
  -3  -2   4         26.69         28.61         0.27 o                         
  -3  -2   3         47.89         43.30         0.71 o                         
  -3  -2   2        276.92        275.07         2.28 o                         
  -3  -2   1          0.06          0.21         0.15 o                         
   3   2   0         14.42         13.43         0.37 o                         
   3   2   1        454.55        464.21         2.80 o                         
   3   2   2         43.86         40.44         0.92 o                         
   3   2   3         10.61         12.87         0.52 o                         
   3   2   4          9.40         10.96         0.39 o                         
   3   2   5         39.99         44.64         0.90 o                         
   3   2   6         63.69         54.99         0.43 o                         
  -3  -2  -7         11.73          8.72         0.17 o                         
  -3  -2  -8        105.00        108.75         0.92 o                         
  -3  -2  -9          1.98          2.54         0.12 o                         
  -3  -2 -10         24.82         21.72         0.45 o                         
   3   2  11        605.07        608.65         2.77 o                         
  -3  -2 -12        134.59        133.15         1.02 o                         
  -3  -2 -13          1.00          0.66         0.09 o                         
   3   3 -11         80.07         68.69         0.72 o                         
   3   3 -10          0.25         -0.22         0.28 o                         
   3   3  -9         20.10         20.34         0.39 o                         
  -3  -3   8          0.99          0.22         0.14 o                         
  -3  -3   7         23.84         23.02         0.47 o                         
  -3  -3   6         82.82         70.93         0.75 o                         
  -3  -3   5         73.35         67.87         0.60 o                         
  -3  -3   4         20.11         16.51         0.24 o                         
  -3  -3   3        110.40        107.45         0.68 o                         
  -3  -3   2        905.62        895.95         3.90 o                         
  -3  -3   1        173.93        170.69         1.26 o                         
  -3  -3   0         19.97         17.89         0.38 o                         
   3   3   1          6.25          6.66         0.37 o                         
   3   3   2        461.79        502.31         3.23 o                         
   3   3   3        246.26        280.35         2.54 o                         
   3   3   4         13.46         21.27         0.87 o                         
   3   3   5         88.75         85.70         1.84 o                         
   3   3   6          1.33          2.37         0.10 o                         
   3   3   7          3.59          3.46         0.13 o                         
   3   3   8         69.40         68.37         0.49 o                         
  -3  -3  -9          2.74          3.14         0.20 o                         
  -3  -3 -10         30.00         31.51         0.36 o                         
   3   3  11         42.09         39.02         0.40 o                         
   3   3  12         24.19         21.75         0.33 o                         
  -3  -3 -13          1.16          0.86         0.10 o                         
   3   4 -10          0.90          0.72         0.13 o                         
   3   4  -9          6.97          5.63         0.23 o                         
   3   4  -8         10.53         10.85         0.29 o                         
   3   4  -7          2.59          3.06         0.18 o                         
   3   4  -6         20.76         19.79         0.46 o                         
  -3  -4   5          1.75          1.50         0.13 o                         
  -3  -4   4          6.56          5.42         0.15 o                         
  -3  -4   3          0.98          0.19         0.08 o                         
  -3  -4   2          2.42          1.16         0.09 o                         
  -3  -4   1         36.60         34.29         0.72 o                         
  -3  -4   0         23.52         23.98         0.62 o                         
  -3  -4  -1        168.24        164.48         1.88 o                         
   3   4   2         50.08         43.02         0.85 o                         
   3   4   3         20.66         17.30         0.56 o                         
   3   4   4          8.86          5.99         0.36 o                         
   3   4   5        123.99        134.10         0.90 o                         
  -3  -4  -6        207.95        216.54         0.94 o                         
   3   4   7          0.74          0.45         0.09 o                         
  -3  -4  -8          0.58          0.28         0.08 o                         
  -3  -4  -9         68.95         73.42         0.57 o                         
   3   4  10        138.57        137.73         0.94 o                         
   3   4  11          2.09          2.52         0.11 o                         
   3   4  12         18.15         17.70         0.27 o                         
  -3  -4 -13         69.80         62.07         0.54 o                         
   3   5 -10         19.03         14.55         0.34 o                         
   3   5  -9         64.45         64.82         0.55 o                         
   3   5  -8          3.61          4.16         0.20 o                         
   3   5  -7          0.17          0.33         0.14 o                         
   3   5  -6         29.45         28.62         0.47 o                         
   3   5   9          1.87          2.15         0.13 o                         
   3   5  10          5.67          5.73         0.17 o                         
   3   5  11        101.19        101.43         0.81 o                         
   3   5  12          0.06          0.10         0.10 o                         
   3   7  -8          0.31          0.24         0.08 o                         
  -3  -7   7          1.52          1.36         0.12 o                         
  -3  -7   6          6.32          6.98         0.23 o                         
   3   7  -5         14.83         14.90         0.31 o                         
   3   7   8         88.27         88.35         0.74 o                         
   3   7   9         79.83         84.51         0.80 o                         
   3   7  10         53.11         50.35         0.52 o                         
   3   7  11          3.55          3.09         0.11 o                         
  -3  -8   7         29.99         31.36         0.39 o                         
  -3  -8   6         23.51         25.23         0.29 o                         
   3   8  -5          4.40          4.50         0.17 o                         
   3   8  -4         57.60         61.59         0.60 o                         
   3   8  -3        410.19        424.63         1.39 o                         
   3   8  -2          0.59          0.54         0.09 o                         
   3   8  -1          3.95          4.47         0.13 o                         
   3   8   0         73.96         76.99         0.45 o                         
   3   8   1         45.83         48.05         0.41 o                         
  -3  -8  -2         49.45         49.00         0.48 o                         
   3   8   3         48.77         46.50         0.43 o                         
   3   8   4         63.48         67.66         0.51 o                         
   3   8   5         24.57         25.66         0.25 o                         
  -3  -8  -6        148.65        153.21         0.70 o                         
   3   8   7        593.51        623.15         1.82 o                         
   3   8   8          3.35          2.58         0.11 o                         
  -3  -8  -9          3.85          3.45         0.11 o                         
   3   8  10          7.64          7.40         0.18 o                         
   3   9  -6        102.59         95.99         1.13 o                         
  -3  -9   5          6.20          5.94         0.15 o                         
  -3  -9   4         36.60         40.34         0.39 o                         
   3   9  -3          0.27          0.35         0.09 o                         
   3   9  -2          0.03         -0.04         0.08 o                         
   3   9  -1         16.23         15.90         0.21 o                         
   3   9   0         34.36         36.78         0.34 o                         
  -3  -9  -1          1.07          0.52         0.09 o                         
  -3  -9  -2         27.00         27.90         0.31 o                         
  -3  -9  -3          2.52          2.64         0.12 o                         
   3   9   4         37.85         41.06         0.31 o                         
   3   9   5         71.71         74.58         0.47 o                         
  -3  -9  -6        131.19        141.81         0.60 o                         
   3   9   7          1.27          0.87         0.09 o                         
  -3  -9  -8         35.76         36.50         0.39 o                         
  -3  -9  -9         36.22         30.99         0.31 o                         
   3  10  -4         35.54         35.78         0.47 o                         
   3  10  -3          9.32          8.13         0.20 o                         
   3  10  -2          9.07          8.40         0.24 o                         
   3  10  -1         15.45         15.62         0.22 o                         
   3  10   0          0.16          0.18         0.08 o                         
   3  10   1         32.73         32.63         0.36 o                         
  -3 -10  -2         52.02         54.90         0.41 o                         
  -3 -10  -3         11.16         10.18         0.15 o                         
  -3 -10  -4          9.07          9.67         0.14 o                         
  -3 -10  -5          0.35          0.46         0.06 o                         
  -3 -10  -6          5.82          5.59         0.12 o                         
  -3 -10  -7          0.01          0.03         0.06 o                         
  -4   8   3         33.35         28.13         0.58 o                         
  -4   8   1         62.90         69.05         0.77 o                         
  -4   8   0         10.21         10.77         0.36 o                         
  -4   8  -1         10.02         11.22         0.57 o                         
  -4   7   5          3.70          4.29         0.17 o                         
  -4   7   4          0.57          0.55         0.14 o                         
  -4   7   3          4.98          4.65         0.17 o                         
  -4   7   2          5.08          5.69         0.20 o                         
  -4   7   1          0.74          0.75         0.12 o                         
  -4   7  -3          2.33          1.73         0.30 o                         
  -4   7  -4          2.95          3.13         0.33 o                         
  -4   7  -5          2.71          3.02         0.31 o                         
  -4   7  -6          6.34          7.50         0.35 o                         
  -4   7  -7         14.30         14.38         0.51 o                         
  -4   6   7          2.31          3.46         0.16 o                         
  -4   6   6         37.62         41.64         0.39 o                         
  -4   6   5         12.95         12.77         0.43 o                         
  -4   6   4         36.03         37.47         0.63 o                         
  -4   6   3         41.00         44.62         0.69 o                         
  -4   6  -5          4.80          5.32         0.31 o                         
  -4   6  -6         86.36         85.08         1.01 o                         
  -4   6  -7         20.80         20.14         0.84 o                         
  -4   6  -8          3.36          2.84         0.27 o                         
   4  -5  -8          0.35          0.37         0.08 o                         
   4  -3  -9         19.22         19.45         0.26 o                         
   4  -3  -8         26.27         25.82         0.43 o                         
  -4   3   7          0.62          0.34         0.11 o                         
  -4   3   6         52.25         46.94         0.56 o                         
  -4   3   5        140.06        126.98         0.87 o                         
  -4   3   4         30.12         28.08         0.34 o                         
  -4   3   3         87.64         83.07         0.53 o                         
  -4   3   2         42.69         44.80         0.39 o                         
   4  -3   4        156.45        157.94         0.72 o                         
   4  -3   5         46.14         43.99         0.43 o                         
   4  -3   6         78.84         72.88         0.80 o                         
   4  -3   7        213.89        241.11         2.38 o                         
  -4   3  -8        104.27        106.60         1.12 o                         
  -4   3  -9        238.05        241.72         1.93 o                         
  -4   3 -10          0.14          0.11         0.15 o                         
  -4   3 -11          0.14          0.20         0.32 o                         
  -4   2  10         28.30         31.35         0.56 o                         
   4  -2  -9          5.21          4.92         0.15 o                         
  -4   2   8         27.81         28.42         0.31 o                         
  -4   2   7         31.08         27.59         0.35 o                         
  -4   2   6         97.29         87.54         0.85 o                         
  -4   2   5         22.32         22.64         0.40 o                         
  -4   2   4          0.08          0.02         0.12 o                         
  -4   2   3         34.54         31.99         0.29 o                         
  -4   2   2          3.77          3.48         0.11 o                         
  -4   2   1         27.32         29.49         0.30 o                         
   4  -2   1         36.02         31.68         0.29 o                         
   4  -2   3         11.29          9.13         0.16 o                         
   4  -2   4          9.84         10.98         0.20 o                         
  -4   2  -5         22.91         21.15         0.26 o                         
  -4   2  -6          1.51          1.23         0.10 o                         
  -4   2  -7          0.23          0.27         0.11 o                         
  -4   2  -8         32.92         33.95         0.41 o                         
  -4   2  -9         22.45         21.16         0.40 o                         
  -4   2 -10        109.40        120.38         1.13 o                         
   4  -2  11          0.14          0.00         0.09 o                         
   4  -2  12        101.51        108.43         0.81 o                         
  -4   1  10          4.30          3.83         0.28 o                         
  -4   1   9         25.39         28.61         0.34 o                         
   4  -1  -8         32.58         34.91         0.33 o                         
   4  -1  -7         21.88         24.06         0.30 o                         
   4  -1  -6         23.21         22.06         0.39 o                         
  -4   1   5        136.59        129.94         1.05 o                         
  -4   1   4        228.14        202.91         1.32 o                         
  -4   1   3         99.05         98.25         0.66 o                         
  -4   1   2         23.04         23.09         0.27 o                         
  -4   1   1         57.57         64.85         0.52 o                         
  -4   1   0        138.10        126.00         0.77 o                         
  -4   1  -3         79.94         75.21         0.56 o                         
  -4   1  -4        282.01        291.13         1.39 o                         
  -4   1  -5         34.85         32.95         0.28 o                         
  -4   1  -6         11.56          7.06         0.16 o                         
  -4   1  -7         14.01         13.75         0.30 o                         
  -4   1  -8         11.10         11.31         0.28 o                         
  -4   1  -9        107.59        100.37         0.93 o                         
  -4   1 -10         16.47         15.68         0.28 o                         
  -4   1 -11          7.91          7.64         0.19 o                         
   4  -1  12         54.66         54.75         0.62 o                         
  -4   0  10         35.20         38.78         0.45 o                         
   4   0  -9          8.74          9.52         0.20 o                         
   4   0  -8          2.68          2.39         0.12 o                         
   4   0  -7          5.65          6.32         0.17 o                         
   4   0  -6          6.24          5.45         0.17 o                         
  -4   0   5         40.77         38.90         0.43 o                         
  -4   0   4          8.76          7.50         0.18 o                         
  -4   0   3         84.78         85.19         0.62 o                         
  -4   0   2        243.57        267.53         1.21 o                         
  -4   0   1        469.33        452.49         2.00 o                         
   4   0   0          4.31          7.46         0.36 o                         
   4   0   1         40.63         36.72         0.78 o                         
   4   0   2          0.47          0.36         0.22 o                         
   4   0   3          1.47          1.09         0.23 o                         
   4   0   4          7.05          5.73         0.17 o                         
  -4   0  -5         95.27         91.06         0.64 o                         
  -4   0  -6          2.41          2.10         0.12 o                         
  -4   0  -7          7.48          8.82         0.25 o                         
  -4   0  -8        142.83        146.86         0.93 o                         
  -4   0  -9         64.57         64.48         0.49 o                         
  -4   0 -10         10.93         11.38         0.25 o                         
  -4   0 -11         11.72         12.31         0.26 o                         
  -4   0 -12         10.55         11.74         0.24 o                         
   4   0  13          3.50          2.99         0.15 o                         
   4   1 -10         39.22         43.25         0.45 o                         
   4   1  -9         79.56         86.88         0.78 o                         
   4   1  -8         97.96        101.76         0.77 o                         
  -4  -1 -11          1.44          2.14         0.14 o                         
  -4  -1 -12          7.83          8.00         0.19 o                         
  -4  -1 -13          4.44          4.92         0.14 o                         
   4   3 -10         99.06        103.64         0.70 o                         
   4   3  -9        106.53        115.27         1.13 o                         
   4   3  -8          5.05          5.73         0.22 o                         
  -4  -3   7         12.44         12.71         0.32 o                         
  -4  -3   6         76.60         68.98         0.68 o                         
  -4  -3   5        119.76        115.83         0.79 o                         
  -4  -3   4          9.80          8.73         0.20 o                         
  -4  -3   3         92.71         90.13         0.60 o                         
   4   3   6         22.38         21.97         0.24 o                         
   4   3   7          0.34          0.62         0.11 o                         
   4   3   8          2.00          2.49         0.16 o                         
  -4  -3  -9          8.25          8.58         0.25 o                         
  -4  -3 -10         25.45         26.08         0.37 o                         
   4   3  11        134.95        140.71         1.02 o                         
  -4  -3 -12         26.89         28.35         0.33 o                         
  -4  -3 -13         21.67         18.47         0.37 o                         
  -4  -4   9         19.54         18.57         0.40 o                         
  -4  -4   8         34.01         31.68         0.65 o                         
   4   4  -7          0.31          0.56         0.12 o                         
   4   4  -6          1.16          1.49         0.14 o                         
  -4  -4   5         28.15         28.52         0.33 o                         
   4   4  -4          2.92          1.92         0.13 o                         
  -4  -4   3         12.18          9.25         0.17 o                         
  -4  -4   2        508.32        534.82         1.43 o                         
  -4  -4   1         90.04         90.51         0.56 o                         
  -4  -4   0         38.04         42.05         0.31 o                         
  -4  -4  -1         43.89         37.30         0.30 o                         
   4   4   2         27.30         21.01         0.24 o                         
  -4  -4  -3         45.72         48.89         0.35 o                         
   4   4   4         37.41         38.67         0.26 o                         
  -4  -4  -5         46.43         48.50         0.33 o                         
   4   4   6         41.60         41.58         0.30 o                         
   4   4   7         88.88         82.83         0.60 o                         
   4   4   8        406.05        418.78         1.47 o                         
   4   4   9         18.45         16.54         0.37 o                         
  -4  -4 -10         24.52         23.67         0.32 o                         
   4   4  11         48.34         48.61         0.37 o                         
   4   4  12          6.24          6.10         0.18 o                         
  -4  -4 -13          9.43          8.79         0.24 o                         
   4   5  -9         16.91         14.93         0.25 o                         
   4   5  -8          6.48          7.63         0.19 o                         
   4   5  -7          0.07          0.02         0.11 o                         
   4   5  -6          0.09         -0.06         0.12 o                         
   4   5  -5          0.19          0.07         0.10 o                         
   4   5  -4         13.77         14.31         0.25 o                         
  -4  -5   3          0.29          0.13         0.08 o                         
  -4  -5   2          0.01          0.07         0.07 o                         
  -4  -5   1          9.61          7.46         0.15 o                         
  -4  -5   0          3.31          2.64         0.11 o                         
  -4  -5  -1          1.31          2.57         0.10 o                         
  -4  -5  -2         21.81         24.81         0.30 o                         
   4   5   3         53.68         54.13         0.38 o                         
  -4  -5  -4          0.33          0.29         0.07 o                         
   4   5   5          0.03          0.09         0.07 o                         
  -4  -5  -6         48.96         50.24         0.31 o                         
  -4  -5  -7         13.51         14.32         0.23 o                         
  -4  -5  -8         30.93         29.75         0.27 o                         
  -4  -5  -9         33.95         35.65         0.33 o                         
   4   5  10         24.57         23.68         0.33 o                         
   4   5  11         95.16         96.77         0.67 o                         
   4   5  12          9.89          9.34         0.20 o                         
   4   6  -8         12.40         15.59         0.37 o                         
   4   6  -7          4.39          4.52         0.15 o                         
   4   6  -6        262.03        249.82         1.32 o                         
   4   6  -5         53.93         52.00         0.63 o                         
   4   6  -4         10.38         10.71         0.25 o                         
   4   6  -3        249.36        245.52         0.86 o                         
   4   6  -2          7.97          6.40         0.15 o                         
   4   6  -1          3.53          3.11         0.10 o                         
  -4  -6   0         24.10         24.97         0.22 o                         
  -4  -6  -1         43.35         45.31         0.36 o                         
  -4  -6  -2        102.74        103.64         0.52 o                         
  -4  -6  -3          8.09          7.44         0.14 o                         
   4   6   4         78.96         82.48         0.50 o                         
   4   6   5         39.20         44.47         0.31 o                         
  -4  -6  -6         11.33         13.15         0.17 o                         
  -4  -6  -7          4.84          5.42         0.15 o                         
  -4  -6  -8          4.39          4.07         0.14 o                         
  -4  -6  -9         15.26         15.72         0.23 o                         
   4   6  10         16.95         16.68         0.31 o                         
   4   6  11         34.01         33.89         0.39 o                         
   4   6  12         19.30         16.51         0.25 o                         
  -4  -7   7          0.18          0.69         0.09 o                         
  -4  -7   6          7.08          6.66         0.17 o                         
   4   7  -5          2.12          2.17         0.15 o                         
  -4  -7  -9         31.36         32.58         0.45 o                         
   4   7  10         15.72         15.50         0.33 o                         
   4   7  11         53.37         53.51         0.58 o                         
  -4  -9   5          1.65          1.46         0.10 o                         
  -4  -9   4          0.27          0.40         0.10 o                         
  -4  -9  -8         16.06         15.29         0.22 o                         
  -4  -9  -9         11.23          9.86         0.24 o                         
   4  10  -3          0.05          0.00         0.09 o                         
  -4 -10   2          0.04          0.05         0.07 o                         
  -4 -10   1          6.77          7.02         0.12 o                         
  -4 -10   0          4.62          4.39         0.10 o                         
   4  10   1          2.23          1.85         0.09 o                         
  -4 -10  -2         10.53         11.60         0.15 o                         
  -4 -10  -3         61.20         61.05         0.50 o                         
  -4 -10  -4         55.55         56.68         0.33 o                         
  -4 -10  -5         48.13         50.55         0.26 o                         
  -4 -10  -6         36.45         36.08         0.33 o                         
  -4 -10  -7          7.68          6.64         0.14 o                         
  -4 -11  -1         11.60         11.22         0.20 o                         
  -4 -11  -2          0.97          1.45         0.06 o                         
  -4 -11  -3          0.13          0.20         0.05 o                         
  -4 -11  -4         13.90         12.49         0.22 o                         
  -5   7   2         14.00         12.82         0.44 o                         
  -5   7   1          2.52          1.88         0.15 o                         
  -5   7   0         21.13         21.19         0.38 o                         
  -5   7  -1         20.17         19.17         0.51 o                         
  -5   6   5          0.40          0.30         0.09 o                         
  -5   6   4          4.20          3.65         0.22 o                         
  -5   6   3          8.12          8.71         0.30 o                         
  -5   6   2         16.44         15.74         0.32 o                         
  -5   6   1         56.42         58.50         0.62 o                         
  -5   6  -3         53.16         46.43         0.68 o                         
  -5   6  -4         12.70         13.71         0.47 o                         
  -5   6  -5          8.95         11.55         0.47 o                         
  -5   6  -6         11.98         27.02         0.96 o                         
  -5   5   6         44.76         39.43         0.48 o                         
   5  -5  -5          5.93          6.35         0.32 o                         
  -5   5   4         14.07         14.75         0.43 o                         
  -5   5   3         66.25         63.66         0.65 o                         
  -5   5   2         29.04         29.98         0.32 o                         
  -5   5   1         20.54         19.54         0.31 o                         
  -5   5  -4         38.66         34.49         0.55 o                         
  -5   5  -5         20.76         21.41         0.41 o                         
  -5   5  -6         11.09         12.83         0.56 o                         
  -5   5  -7         40.12         40.48         0.68 o                         
  -5   5  -8         24.53         24.42         0.56 o                         
   5  -4  -7         17.88         18.65         0.32 o                         
   5  -4  -6         20.05         18.23         0.42 o                         
   5  -4  -5         11.03         11.92         0.33 o                         
  -5   4   4          2.37          2.11         0.21 o                         
  -5   4   3          4.55          4.55         0.17 o                         
  -5   4   2        113.22        119.64         0.81 o                         
  -5   4  -5          2.72          2.44         0.17 o                         
  -5   4  -6         21.69         21.07         0.54 o                         
  -5   4  -7          0.09         -0.12         0.25 o                         
  -5   4  -8         28.37         28.49         0.78 o                         
  -5   4  -9         24.29         27.39         0.63 o                         
  -5   4 -10         23.18         18.97         0.41 o                         
   5  -3  -8          4.93          5.32         0.13 o                         
  -5   3 -11          2.62          1.95         0.24 o                         
  -5   1   8         11.51         10.76         0.17 o                         
   5  -1  -7         80.39         79.19         0.52 o                         
  -5   1   6          6.90          6.73         0.20 o                         
  -5   1   5         38.15         35.89         0.45 o                         
  -5   1   4        129.44        129.77         1.05 o                         
  -5   1   3         33.13         32.90         0.32 o                         
  -5   1   2         66.61         66.25         0.49 o                         
   5  -1   5         44.06         44.81         0.39 o                         
   5  -1   6          3.22          3.63         0.14 o                         
  -5   1  -7          9.59          8.06         0.26 o                         
  -5   1  -8          7.90          6.67         0.30 o                         
  -5   1  -9         37.05         38.32         0.59 o                         
  -5   1 -10         56.14         52.26         0.90 o                         
  -5   1 -11         20.87         22.32         0.36 o                         
   5  -1  12         11.56         10.80         0.26 o                         
  -5   0   9         44.99         44.69         0.46 o                         
   5   0  -8          6.10          6.56         0.14 o                         
   5   0  -7         14.35         16.08         0.23 o                         
   5   0  -6          5.30          5.57         0.17 o                         
   5   0  -5         99.79         98.24         0.96 o                         
  -5   0   4          5.96          5.47         0.20 o                         
  -5   0   3        161.43        169.67         0.99 o                         
  -5   0   2          2.53          2.46         0.12 o                         
  -5   0   1          1.04          1.96         0.11 o                         
  -5   0   0         12.54          8.67         0.16 o                         
  -5   0  -1         34.29         35.59         0.38 o                         
  -5   0  -2         27.75         28.09         0.33 o                         
  -5   0  -3          5.01          3.05         0.11 o                         
  -5   0  -4         11.75         10.45         0.18 o                         
  -5   0  -5        121.27        123.38         0.85 o                         
   5   0   6         74.65         72.86         0.61 o                         
  -5   0  -7         17.74         18.89         0.43 o                         
  -5   0  -8         26.37         26.09         0.38 o                         
  -5   0  -9          2.06          2.23         0.16 o                         
  -5   0 -10         30.60         30.23         0.40 o                         
  -5   0 -11         22.12         23.56         0.43 o                         
  -5   0 -12          8.03          9.15         0.20 o                         
  -5  -1   9         33.46         36.41         0.46 o                         
   5   1  -8         46.82         47.04         0.38 o                         
   5   1  -7         39.73         42.20         0.45 o                         
   5   1  -6          0.52          0.37         0.11 o                         
  -5  -1   5         24.78         24.33         0.36 o                         
  -5  -1   4         45.41         41.77         0.51 o                         
  -5  -1   3         51.66         47.72         0.37 o                         
  -5  -1   2         24.60         25.34         0.25 o                         
  -5  -1   1          0.09          0.03         0.08 o                         
  -5  -1   0         32.57         29.40         0.33 o                         
  -5  -1  -1         15.46         11.84         0.18 o                         
  -5  -1  -2          8.45          8.82         0.17 o                         
  -5  -1  -3          0.66          0.93         0.09 o                         
  -5  -1  -4          9.33         10.61         0.22 o                         
  -5  -1  -5          1.41          1.81         0.13 o                         
  -5  -1  -6         43.93         44.03         0.49 o                         
  -5  -1  -7          5.85          5.34         0.16 o                         
  -5  -1  -8         99.03         96.34         0.72 o                         
  -5  -1  -9         39.01         42.01         0.56 o                         
  -5  -1 -10          2.84          3.06         0.14 o                         
  -5  -1 -11          4.51          4.66         0.14 o                         
  -5  -1 -12          1.74          1.97         0.10 o                         
   5   2  -9          1.19          1.27         0.12 o                         
   5   2  -8         92.06        103.42         0.73 o                         
   5   2  -7          0.09          0.10         0.10 o                         
  -5  -2   6          0.10          0.10         0.09 o                         
  -5  -2   5        475.99        480.49         2.96 o                         
  -5  -2   4        229.18        229.88         1.42 o                         
  -5  -2   3         10.34         10.26         0.19 o                         
  -5  -2   2         30.86         30.13         0.28 o                         
  -5  -2   1         88.37         90.16         0.47 o                         
  -5  -2   0         80.91         72.30         0.48 o                         
  -5  -2  -4         71.28         70.84         0.50 o                         
  -5  -2  -5        123.23        132.43         1.03 o                         
  -5  -2  -6         18.45         19.74         0.38 o                         
  -5  -2  -7         37.45         38.80         0.52 o                         
   5   2   8         95.55        100.78         0.74 o                         
  -5  -2  -9        173.98        173.20         0.93 o                         
  -5  -2 -10         19.38         20.16         0.32 o                         
  -5  -2 -11          0.34          0.29         0.08 o                         
  -5  -2 -12         43.52         44.72         0.44 o                         
   5   3  -9          0.34          3.66         0.33 o                         
   5   3  -8         39.08         45.17         0.74 o                         
  -5  -3 -12         81.64         81.39         0.79 o                         
   5   5  -8          0.16          0.18         0.07 o                         
   5   5  -7          8.28          7.07         0.16 o                         
   5   5  -6          0.22          0.27         0.10 o                         
   5   5  -5          0.48          0.37         0.10 o                         
  -5  -5   4          1.00          0.48         0.11 o                         
  -5  -5   3          1.00          0.97         0.09 o                         
  -5  -5  -7        112.99        119.39         0.59 o                         
  -5  -5  -8         34.95         36.08         0.43 o                         
   5   5   9          3.06          3.01         0.13 o                         
  -5  -5 -10          9.22          9.92         0.23 o                         
   5   5  11         43.96         45.96         0.40 o                         
  -5  -5 -12         34.10         29.51         0.36 o                         
  -5  -6   7         47.82         40.89         0.59 o                         
   5   6  -6          0.14          0.12         0.08 o                         
   5   6  -5          5.00          5.66         0.17 o                         
   5   6  -4         27.16         26.70         0.43 o                         
  -5  -6   3         48.89         44.87         0.42 o                         
  -5  -6   2          8.21          7.86         0.15 o                         
  -5  -6   1          0.14          0.12         0.07 o                         
  -5  -6   0         17.64         19.54         0.21 o                         
  -5  -6  -1          8.30          8.05         0.14 o                         
  -5  -6  -2         50.59         50.75         0.33 o                         
  -5  -6  -3         37.55         39.70         0.39 o                         
  -5  -6  -4          7.07          8.24         0.15 o                         
  -5  -6  -5          1.11          1.26         0.08 o                         
  -5  -6  -6          2.87          3.32         0.11 o                         
  -5  -6  -7          2.00          2.00         0.09 o                         
  -5  -6  -8          0.26          0.25         0.07 o                         
   5   6   9         10.15         10.68         0.27 o                         
   5   6  10          0.17          0.13         0.07 o                         
   5   6  11          2.15          1.95         0.10 o                         
  -5  -7   6         58.63         54.28         0.52 o                         
  -5  -7   5          1.81          1.67         0.11 o                         
  -5  -7   4          0.42          0.53         0.09 o                         
  -5  -7   3          2.72          2.53         0.12 o                         
  -5  -7   2        130.33        133.28         0.69 o                         
  -5  -7   1         74.40         80.04         0.56 o                         
  -5  -7   0         16.88         14.87         0.19 o                         
  -5  -7  -1         18.74         17.21         0.22 o                         
  -5  -7  -2          6.23          6.22         0.13 o                         
  -5  -7  -3        208.41        237.14         1.02 o                         
  -5  -7  -4        337.55        360.14         1.32 o                         
  -5  -7  -5          7.14          7.51         0.13 o                         
  -5  -7  -6         56.33         61.40         0.43 o                         
  -5  -7  -7         92.69         97.02         0.51 o                         
  -5  -7  -8          0.88          0.96         0.09 o                         
   5   7   9          3.47          3.84         0.18 o                         
   5   7  10         43.07         38.32         0.52 o                         
   5   7  11         23.81         22.11         0.30 o                         
  -5  -8   5          8.47          8.50         0.16 o                         
  -5  -8   4          3.02          3.72         0.12 o                         
  -5  -8   3         54.29         55.11         0.46 o                         
  -5  -8   2         84.75         88.46         0.48 o                         
  -5  -8   1         89.97         97.32         0.49 o                         
  -5  -8   0          1.32          1.61         0.11 o                         
  -5  -8  -1         51.18         55.95         0.43 o                         
  -5  -8  -2          0.99          1.02         0.09 o                         
  -5  -8  -3         42.30         47.53         0.47 o                         
  -5  -8  -4          2.23          2.68         0.12 o                         
  -5  -8  -5          3.94          3.98         0.11 o                         
  -5  -8  -6          5.16          5.24         0.14 o                         
  -5  -8  -7          8.54          9.26         0.23 o                         
  -5  -8  -8          0.37          0.45         0.08 o                         
   5   8   9         28.62         26.96         0.42 o                         
   5   8  10         24.54         22.76         0.33 o                         
  -5  -9   4         11.33         10.77         0.26 o                         
  -5  -9  -9        173.56        122.57         1.16 o                         
  -6   5   3          6.30          5.28         0.21 o                         
  -6   5   2         43.16         43.41         0.48 o                         
  -6   5  -5          5.26          4.24         0.29 o                         
  -6   5  -6          0.13          0.21         0.23 o                         
  -6   4   5          1.33          1.24         0.12 o                         
   6  -4  -4          2.56          2.61         0.11 o                         
   6  -4  -3          6.86          6.10         0.20 o                         
  -6   4   2         54.26         56.87         0.49 o                         
  -6   4   1          3.43          3.05         0.16 o                         
  -6   4   0         59.96         63.53         0.43 o                         
  -6   4  -3         37.82         38.39         0.40 o                         
  -6   4  -4         79.38         72.23         0.75 o                         
  -6   4  -5         14.71         14.29         0.35 o                         
  -6   4  -6         60.64         61.73         0.97 o                         
  -6   4  -7          0.60          0.42         0.20 o                         
  -6   4  -8         14.90         15.73         0.44 o                         
   6  -3  -6         32.65         32.49         0.37 o                         
   6  -3  -5         42.31         41.71         0.41 o                         
   6  -3  -4          0.39          0.30         0.12 o                         
  -6   3   3         38.14         40.84         0.51 o                         
  -6   3   2        153.68        156.55         0.68 o                         
  -6   3   1         60.33         63.87         0.60 o                         
  -6   3   0          0.23          0.27         0.11 o                         
  -6   3  -2          7.82          7.96         0.20 o                         
  -6   3  -4          4.58          4.43         0.18 o                         
  -6   3  -5         12.70         12.37         0.26 o                         
  -6   3  -6          3.31          3.21         0.18 o                         
  -6   3  -7         38.45         40.63         0.89 o                         
  -6   3  -8         49.02         47.37         0.83 o                         
  -6   3  -9        153.75        158.04         1.41 o                         
   6  -2  -6          0.64          0.82         0.09 o                         
   6  -2  -5          0.43          0.29         0.10 o                         
   6  -2  -4         71.43         73.06         0.93 o                         
  -6   2   3         26.42         25.98         0.38 o                         
  -6   2   2         27.18         28.78         0.36 o                         
  -6   2   1         50.30         51.74         0.51 o                         
  -6   2  -5          4.00          3.72         0.15 o                         
  -6   2  -6         74.32         75.37         0.73 o                         
  -6   2  -7          4.41          4.20         0.20 o                         
  -6   2  -8        129.16        133.19         1.38 o                         
  -6   2  -9         91.25         99.08         1.26 o                         
  -6   2 -10         83.86         86.25         1.01 o                         
   6   1  -7          1.43          1.60         0.09 o                         
   6   1  -6          8.89          9.00         0.19 o                         
   6   1  -5          9.22          9.21         0.20 o                         
  -6  -1   4         52.46         52.03         0.76 o                         
  -6  -1   3         11.55         11.32         0.20 o                         
  -6  -1   2          4.80          5.18         0.14 o                         
  -6  -1  -6          4.58          4.02         0.16 o                         
  -6  -1  -7         39.98         42.06         0.51 o                         
  -6  -1  -8          6.45          5.42         0.19 o                         
  -6  -1  -9          0.35          0.52         0.13 o                         
  -6  -1 -10         48.80         48.79         0.55 o                         
  -6  -1 -11          8.78          9.30         0.17 o                         
   6   2  -7         36.61         39.77         0.44 o                         
   6   2  -6        100.10         99.89         0.69 o                         
   6   2  -5          4.10          5.57         0.16 o                         
  -6  -2   4         56.19         60.96         0.69 o                         
  -6  -2   3        198.91        209.63         0.96 o                         
  -6  -2   2         65.91         62.95         0.49 o                         
  -6  -2   1         91.56         92.18         0.69 o                         
  -6  -2   0         88.78         82.40         0.57 o                         
  -6  -2  -1         37.02         39.43         0.37 o                         
  -6  -2  -2        118.72        121.31         0.72 o                         
  -6  -2  -3          0.71          0.61         0.12 o                         
  -6  -2  -4         80.79         79.99         0.51 o                         
  -6  -2  -5          1.10          0.99         0.12 o                         
  -6  -2  -6          2.66          3.11         0.14 o                         
  -6  -2  -7          2.32          2.54         0.14 o                         
   6   2   8         18.83         17.91         0.31 o                         
  -6  -2  -9         94.81         99.02         0.84 o                         
  -6  -2 -10         23.12         23.25         0.33 o                         
  -6  -2 -11          0.96          1.05         0.10 o                         
   6   2  12          1.50          1.21         0.09 o                         
   6   3  -7          4.79          4.05         0.11 o                         
   6   3  -6          3.03          3.01         0.11 o                         
  -6  -3   5        168.68        169.13         0.74 o                         
  -6  -3   4          0.79          0.71         0.11 o                         
  -6  -3   3          7.30          6.40         0.15 o                         
  -6  -3   2          4.27          3.62         0.13 o                         
  -6  -3   1          0.04          0.10         0.09 o                         
  -6  -3   0         45.64         47.23         0.47 o                         
  -6  -3  -1          6.76          7.44         0.20 o                         
  -6  -3  -2         35.23         34.81         0.36 o                         
  -6  -3  -3         76.02         84.39         0.53 o                         
  -6  -3  -4         68.88         72.34         0.43 o                         
  -6  -3  -5       1465.96       1566.98         3.63 o                         
  -6  -3  -6         19.34         20.62         0.32 o                         
  -6  -3  -7          0.19          0.18         0.08 o                         
   6   3   8         28.49         29.89         0.38 o                         
  -6  -3  -9         15.68         17.33         0.27 o                         
  -6  -3 -10         53.66         52.57         0.55 o                         
  -6  -3 -11         17.87         19.51         0.24 o                         
  -6  -3 -12         30.76         32.10         0.36 o                         
   6   4  -7         40.38         38.19         0.51 o                         
   6   4  -6          6.94          7.27         0.17 o                         
   6   4  -5         22.93         22.28         0.31 o                         
  -6  -4   4         83.37         85.21         0.60 o                         
  -6  -4   3         47.79         51.64         0.57 o                         
  -6  -4   2          5.98          5.93         0.15 o                         
  -6  -4   1        102.07        112.87         0.75 o                         
  -6  -4  -6         10.27         10.47         0.22 o                         
  -6  -4  -7          4.84          4.74         0.15 o                         
   6   4   8          4.84          4.54         0.16 o                         
  -6  -4  -9          9.24          9.84         0.20 o                         
  -6  -4 -10          0.63          0.61         0.08 o                         
  -6  -4 -11          0.56          0.59         0.07 o                         
   6   5  -6          8.74          8.32         0.21 o                         
   6   5  11          4.64          4.81         0.17 o                         
   6   7  -5         26.11         21.91         0.36 o                         
  -6  -7   4        155.82        160.24         0.85 o                         
  -6  -7   3          1.37          1.40         0.11 o                         
  -6  -7   2         44.75         45.28         0.40 o                         
   6   7   7         24.09         26.26         0.32 o                         
   6   7   8          1.21          2.18         0.15 o                         
   6   7   9          2.96          2.21         0.13 o                         
  -6  -7 -10         12.70         11.86         0.26 o                         
  -6  -8   4          0.99          0.76         0.09 o                         
  -6  -8   3          5.39          5.19         0.18 o                         
  -6  -8   2         49.93         51.29         0.63 o                         
  -6  -8   1         45.92         49.18         0.38 o                         
  -6  -8   0         36.62         36.26         0.33 o                         
  -6  -8  -1         14.40         14.56         0.24 o                         
  -6  -8  -2          9.59         10.45         0.20 o                         
  -6  -8  -3          6.81          7.87         0.20 o                         
  -6  -8  -4         29.49         33.17         0.45 o                         
  -6  -8  -5          1.52          1.39         0.10 o                         
  -6  -8  -6          9.46          9.37         0.23 o                         
  -6  -8  -7         20.39         19.28         0.48 o                         
   6   8   8         34.28         34.80         0.49 o                         
   6   8   9         25.74         24.64         0.34 o                         
  -6  -9   2          9.69          9.01         0.16 o                         
  -6  -9   1         28.57         27.11         0.32 o                         
  -6  -9   0        199.68        212.38         1.12 o                         
  -6  -9  -1        183.38        192.93         0.90 o                         
  -6  -9  -2          2.75          2.37         0.09 o                         
  -6  -9  -3         12.64         13.89         0.18 o                         
  -6  -9  -4         34.62         38.73         0.38 o                         
  -6  -9  -5          8.79         10.45         0.16 o                         
  -6  -9  -6         12.09         12.33         0.18 o                         
  -6  -9  -7          4.57          4.02         0.13 o                         
  -6 -10  -5          3.37          2.59         0.13 o                         
  -7   3   2          0.82          0.89         0.19 o                         
  -7   3   1         41.84         44.89         0.51 o                         
  -7   3  -5         13.40         11.81         0.30 o                         
  -7   3  -6          0.58          0.51         0.13 o                         
  -7   3  -7          0.60          0.50         0.16 o                         
   7  -2  -4          8.55          7.69         0.24 o                         
   7  -2  -3          0.62          0.74         0.14 o                         
  -7   2   2         10.64         11.10         0.26 o                         
  -7   2   1         45.56         46.84         0.46 o                         
  -7   2   0        174.41        184.16         0.88 o                         
  -7   2  -2         20.68         20.25         0.34 o                         
  -7   2  -4         54.51         54.46         0.51 o                         
  -7   2  -5         23.46         23.18         0.42 o                         
  -7   2  -6          6.22          5.58         0.22 o                         
  -7   2  -7         53.17         53.88         1.33 o                         
  -7   2  -8          0.26          0.21         0.17 o                         
   7  -1  -5          2.85          2.60         0.14 o                         
   7  -1  -4         21.00         21.61         0.44 o                         
   7  -1  -3          2.12          1.80         0.22 o                         
  -7   1   2         17.56         18.57         0.32 o                         
  -7   1   1         12.82         12.20         0.22 o                         
  -7   1   0          0.16          0.21         0.10 o                         
  -7   1  -5          8.99          9.29         0.20 o                         
  -7   1  -6        100.72        105.67         0.87 o                         
  -7   1  -7         38.24         37.14         0.59 o                         
  -7   1  -8          2.85          2.67         0.19 o                         
  -7   1  -9          6.00          5.97         0.42 o                         
   7   0  -5         43.64         38.24         0.50 o                         
   7   0  -4          1.89          1.90         0.17 o                         
   7   0  -3         48.32         48.21         0.60 o                         
  -7   0   2         48.85         52.40         0.42 o                         
  -7   0   1         21.05         19.38         0.30 o                         
  -7   0  -6         84.00         88.94         0.51 o                         
  -7   0  -7          5.96          6.42         0.19 o                         
  -7   0  -8          0.09          0.08         0.11 o                         
   7   0   9         16.67         14.07         0.36 o                         
   7   0  10          6.86          7.13         0.29 o                         
   7   3  -5         17.68         17.86         0.26 o                         
   7   3  -4         44.52         43.25         0.50 o                         
  -7  -3   3        229.96        239.09         1.29 o                         
  -7  -3   2         32.86         33.52         0.38 o                         
  -7  -3  -7         19.96         20.65         0.26 o                         
   7   3   8         14.45         14.45         0.28 o                         
  -7  -3  -9         35.34         36.90         0.37 o                         
  -7  -3 -10         57.52         56.76         0.46 o                         
   7   3  11         69.84         58.32         0.75 o                         
   7   4  -5          8.03          6.10         0.17 o                         
   7   4  -4        172.05        174.66         0.99 o                         
  -7  -4   3         25.71         24.98         0.44 o                         
  -7  -4   2          7.15          6.37         0.17 o                         
  -7  -4   1         15.08         14.85         0.25 o                         
  -7  -4   0          3.86          3.64         0.14 o                         
  -7  -4  -1          7.83          7.51         0.18 o                         
  -7  -4  -2          0.01          0.04         0.09 o                         
  -7  -4  -3         24.52         25.26         0.31 o                         
  -7  -4  -4         53.84         53.93         0.46 o                         
  -7  -4  -5          0.94          0.95         0.11 o                         
  -7  -4  -6          1.73          1.80         0.10 o                         
  -7  -4  -7          7.00          6.79         0.15 o                         
  -7  -4  -8          0.48          0.28         0.08 o                         
  -7  -4  -9          3.50          3.18         0.11 o                         
  -7  -4 -10          2.87          2.39         0.10 o                         
   7   5  -4          0.18          0.15         0.09 o                         
  -7  -5   3         25.96         27.88         0.52 o                         
   7   5  -2         22.44         20.93         0.35 o                         
  -7  -5   1         10.55         10.02         0.20 o                         
  -7  -5   0         15.37         16.10         0.25 o                         
  -7  -5  -1        206.29        216.83         0.94 o                         
  -7  -5  -2         66.24         74.43         0.59 o                         
  -7  -5  -3          6.42          6.97         0.15 o                         
  -7  -5  -4         12.15         12.81         0.22 o                         
  -7  -5  -5         51.37         57.06         0.49 o                         
  -7  -5  -6        129.21        140.44         0.86 o                         
  -7  -5  -7          0.42          0.22         0.07 o                         
  -7  -5  -8         17.98         18.33         0.29 o                         
  -7  -5  -9         18.43         18.53         0.28 o                         
  -7  -5 -10          0.42          0.52         0.08 o                         
   7   6  -4          2.26          2.01         0.09 o                         
  -7  -6   3          0.10          0.33         0.10 o                         
   7   6  -2          0.84          0.65         0.17 o                         
  -7  -6   1          0.02          0.03         0.08 o                         
  -7  -6   0          8.49          8.38         0.17 o                         
  -7  -6  -6          1.97          2.45         0.11 o                         
  -7  -6  -7          2.89          3.02         0.15 o                         
   7   6   8          5.35          5.89         0.15 o                         
  -7  -6  -9         56.55         56.19         0.46 o                         
  -8   1   1          1.49          1.13         0.09 o                         
  -8   1  -6          0.64          0.54         0.14 o                         
  -8   1  -7         13.33         10.94         0.41 o                         
   8   0  -2         32.98         27.86         0.37 o                         
  -8   0   1          3.86          3.06         0.15 o                         
  -8   0   0         22.56         20.72         0.34 o                         
  -8   0  -5          3.88          3.31         0.13 o                         
  -8   0  -6          2.16          1.58         0.09 o                         
  -8   0  -7         22.82         21.26         0.48 o                         
  -8   0  -8          0.08          0.02         0.16 o                         
   8   1  -3          9.27          6.02         0.25 o                         
   8   1  -2          3.91          2.73         0.17 o                         
  -8  -1   1         58.12         49.40         0.47 o                         
  -8  -1   0         13.00         14.48         0.24 o                         
  -8  -1  -1         22.03         23.36         0.33 o                         
  -8  -1  -3          0.79          1.16         0.12 o                         
  -8  -1  -5         16.07         17.39         0.26 o                         
  -8  -1  -6          7.56          8.73         0.17 o                         
  -8  -1  -7         49.18         48.65         0.62 o                         
  -8  -1  -8         27.66         24.07         0.40 o                         
   8   2  -3          0.69          0.32         0.07 o                         
  -8  -2   2         63.24         50.30         0.58 o                         
  -8  -2   1          1.92          1.16         0.11 o                         
   8   2   7          2.33          1.76         0.09 o                         
  -8  -2  -8          6.82          6.23         0.17 o                         
   8   2   9          5.89          4.84         0.21 o                         
   8   5  -2         51.36         44.62         0.37 o                         
  -8  -5   1          6.93          6.61         0.19 o                         
  -8  -5  -7          6.47          6.98         0.15 o                         
  -8  -5  -8          0.18          0.15         0.10 o                         
  -8  -6   1          0.44          0.43         0.09 o                         
  -8  -6   0          0.56          0.53         0.05 o                         
  -8  -6  -1         68.65         67.37         0.48 o                         
  -8  -6  -2         42.49         44.64         0.36 o                         
  -8  -6  -3          6.49          4.56         0.13 o                         
  -8  -6  -4          0.61          0.83         0.07 o                         
  -8  -6  -5          0.12          0.15         0.05 o                         
  -8  -6  -6          0.48          0.74         0.06 o                         
   8   6   7         17.05         17.86         0.31 o                         
  -8  -7  -1          7.23          6.03         0.11 o                         
  -8  -7  -2          3.59          3.26         0.10 o                         
  -8  -7  -3          0.13          0.10         0.05 o                         
  -8  -7  -4          2.99          2.89         0.14 o                         
  -8  -7  -5          0.43          0.41         0.05 o                         
   8   7   6          1.38          0.97         0.12 o                         
   9   2   2          2.61          0.62         0.12 o                         
  -9  -2  -3          0.72          0.16         0.05 o                         
  -9  -2  -4          0.14          0.04         0.06 o                         
  -9  -3  -2          0.12          0.16         0.09 o                         
                                                                                
